# Supplementary material for: Extinction debts and colonization credits of non-forest plants in the European Alps
Source: Nat Commun. 2019 Sep 20;10:4293. doi: 10.1038/s41467-019-12343-x (PMC6754411; doi:10.1038/s41467-019-12343-x)
Supplement: Supplementary file 4 — Supplementary Data 1 [file 41467_2019_12343_MOESM4_ESM.csv]

RELEVE_NR	LONGITUDE	LATITUDE	BioClim6Historical	BioClim10Historical	BioClim18Historical	BioClim6Recent	BioClim10Recent	BioClim18Recent	Calcareousness
443061	13,82744980	47,45907974	-132,9	77,4	676,5	-124,6	89,5	686,4	81
443062	13,82289028	47,45703888	-130,3	81,7	658,5	-122,5	93,9	674,8	98
443063	13,82168961	47,45734024	-129,6	82,7	655,6	-122,0	94,9	671,9	98
443064	13,78676033	47,47782135	-119,3	101,3	669,8	-112,1	113,5	705,9	100
443065	13,77799034	47,47541046	-119,3	101,1	669,9	-112,2	113,3	712,0	99
443066	13,78528023	47,48294067	-120,3	99,1	683,5	-113,2	111,3	726,4	100
443067	13,78680992	47,48168945	-120,3	99,6	683,4	-113,1	112,0	719,8	100
443068	13,77777958	47,47526169	-119,3	101,1	671,2	-112,2	113,3	713,5	99
443069	13,74909973	47,47058105	-125,7	90,0	709,5	-118,8	102,4	732,7	99
443070	13,78015995	47,46957016	-123,6	94,1	680,4	-116,2	106,3	716,1	99
443071	13,75028038	47,46918106	-123,7	93,0	696,9	-116,9	105,4	719,2	99
443072	9,41347981	47,11589050	-89,8	75,6	781,6	-96,4	98,1	803,8	60
443073	9,41271019	47,13780975	-91,7	81,2	703,1	-96,5	98,5	810,1	60
443074	9,37395001	47,12405014	-73,3	110,0	646,4	-76,2	128,5	730,9	60
443075	9,36973953	47,12966919	-83,8	96,3	699,2	-85,1	115,1	771,9	60
443076	9,11054993	47,17496109	-87,8	113,0	753,2	-75,8	126,2	797,9	0
443077	7,94469023	46,08763885	-129,9	47,8	264,9	-113,9	62,7	290,9	0
443078	7,94471979	46,08782959	-129,9	47,8	264,9	-113,9	62,7	290,9	0
443079	7,94471979	46,08761978	-129,9	47,8	264,9	-113,9	62,7	290,9	0
443080	7,94238997	46,08092880	-126,9	51,2	270,7	-110,9	65,9	288,4	0
443081	7,94233990	46,08108902	-126,9	51,2	270,7	-110,9	65,9	288,4	0
443082	7,94488001	46,08695984	-131,1	45,8	266,8	-114,9	60,7	292,6	0
443083	9,40931034	47,14250183	-92,9	79,7	738,6	-95,6	98,5	810,0	60
443084	9,10949993	47,17485809	-90,1	109,7	762,5	-78,2	122,5	807,7	0
443085	8,65682030	46,66085052	-115,0	78,7	370,1	-97,0	84,6	447,0	0
443086	9,81766987	46,46459961	-100,2	96,1	244,7	-82,1	108,9	247,2	0
443087	9,81048966	46,46863174	-95,7	103,1	235,0	-77,8	115,9	237,9	0
443088	9,81042004	46,46889114	-95,7	103,1	235,0	-77,8	115,9	237,9	0
443089	9,82155991	46,47354889	-98,2	99,5	238,6	-80,1	112,3	241,8	0
443090	9,82081032	46,47317123	-98,2	99,5	238,6	-80,1	112,3	241,8	0
443091	9,81877995	46,47581863	-95,6	102,9	235,8	-78,2	116,0	237,4	0
443092	9,77898979	46,45841980	-114,5	73,1	289,7	-96,0	86,1	290,1	0
443093	9,77904034	46,45843887	-114,5	73,1	289,7	-96,0	86,1	290,1	0
443094	9,77762032	46,45835876	-118,1	68,1	296,4	-99,5	81,1	296,7	0
443095	9,91129971	46,45783997	-127,2	47,0	297,0	-113,7	60,8	313,9	0
443096	8,78186035	46,69266891	-102,7	94,4	353,1	-85,2	100,2	427,6	0
443097	8,67940998	46,65378952	-108,8	79,5	386,8	-89,8	94,5	421,9	0
443098	8,67908955	46,65439987	-106,5	90,6	346,3	-88,6	96,5	418,0	0
443099	9,69581032	46,46744156	-107,5	92,7	295,0	-88,3	97,5	323,0	0
443100	9,71728993	46,46831894	-114,7	71,9	318,2	-96,3	84,9	325,9	0
443101	9,71739006	46,46722031	-116,7	68,9	321,7	-98,3	81,9	329,3	0
443102	9,71450996	46,46802902	-113,5	84,2	293,9	-93,8	88,9	323,5	0
443103	9,71434021	46,46796036	-113,5	84,2	293,9	-93,8	88,9	323,5	0
443104	9,93311024	46,46393967	-95,5	96,8	213,0	-80,4	110,9	221,5	0
443105	9,86771011	46,48939896	-98,9	92,5	225,9	-84,8	106,4	236,0	0
443106	9,86870956	46,49768829	-99,1	108,9	215,6	-80,3	114,0	231,4	0
443107	9,87654018	46,50685120	-96,4	113,8	210,2	-78,3	118,8	225,7	0
443108	9,87040043	46,51380920	-90,5	106,7	219,8	-76,5	120,8	223,7	0
443109	9,75150967	46,41978073	-99,5	97,1	283,4	-80,5	109,8	290,9	0
443110	9,75403976	46,40784073	-115,4	72,4	314,6	-95,9	85,1	317,9	0
443111	9,75107002	46,40988159	-110,9	78,9	304,5	-91,6	91,7	312,5	0
443112	9,74987984	46,41149902	-108,5	82,9	300,8	-89,3	95,7	309,0	0
443113	9,75067997	46,41250992	-106,8	85,8	297,3	-87,6	98,6	304,6	0
443114	9,75008011	46,41408157	-99,7	87,6	289,4	-85,0	101,9	302,7	0
443115	9,70324993	46,37705994	-99,9	96,0	341,2	-80,6	108,8	351,6	0
443116	9,70468998	46,37776184	-99,4	97,1	339,2	-80,2	109,9	351,5	0
443117	9,69629002	46,40859985	-97,2	109,2	313,0	-77,5	114,2	344,0	0
443118	9,76002979	46,43803024	-92,2	99,7	266,5	-77,8	114,0	277,8	0
443119	9,79751015	46,48630142	-114,2	73,3	279,4	-96,1	86,4	282,2	0
443120	9,79759979	46,48622131	-114,2	73,3	279,4	-96,1	86,4	282,2	0
443121	9,79741001	46,48617172	-114,2	73,3	279,4	-96,1	86,4	282,2	0
443122	9,79757023	46,48587036	-114,2	73,3	279,4	-96,1	86,4	282,2	0
443123	9,79078007	46,48506927	-125,5	55,5	306,4	-107,4	68,8	305,5	0
443124	9,79442978	46,48614120	-117,9	67,4	291,7	-99,8	80,4	290,8	0
443125	9,79403019	46,48714066	-117,9	67,4	292,8	-99,8	80,4	292,0	0
443126	9,79471016	46,48777008	-112,1	76,7	277,5	-94,1	89,5	280,7	0
443127	9,79487991	46,48822021	-112,1	76,7	277,5	-94,1	89,5	280,7	0
443128	9,79576969	46,48855972	-111,1	78,3	275,2	-93,1	91,4	278,3	0
443129	9,79821014	46,48789978	-110,0	79,7	273,5	-92,1	92,5	276,5	0
443130	9,78149033	46,49399948	-117,7	67,8	294,9	-99,6	80,9	298,4	0
443131	9,78896999	46,49034119	-115,1	71,8	287,0	-97,1	84,9	290,5	0
443132	9,78913975	46,48981094	-115,1	71,8	287,0	-97,1	84,9	290,5	0
443133	9,78909016	46,49013901	-115,1	71,8	287,0	-97,1	84,9	290,5	0
443134	9,78940010	46,49047852	-115,1	71,8	287,0	-97,1	84,9	290,5	0
443135	9,79294014	46,48789978	-114,2	73,1	282,7	-96,1	86,0	286,3	0
443136	9,79452038	46,48664093	-116,7	69,4	289,9	-98,6	82,4	288,4	0
443137	9,79378986	46,48767853	-113,8	74,3	280,6	-95,8	87,4	284,0	0
443138	9,79349995	46,48778915	-113,8	74,3	280,6	-95,8	87,4	284,0	0
443139	9,79386044	46,48785019	-113,8	74,3	280,6	-95,8	87,4	284,0	0
443140	9,79391003	46,48783875	-113,8	74,3	280,6	-95,8	87,4	284,0	0
443141	9,80109024	46,48672104	-109,0	81,7	268,4	-91,2	94,5	270,6	0
443142	9,80121040	46,48657990	-109,0	81,7	268,4	-91,2	94,5	270,6	0
443143	9,80121040	46,48646164	-109,0	81,7	268,4	-91,2	94,5	270,6	0
443144	9,80076027	46,48654938	-109,1	81,7	269,3	-91,4	94,5	272,0	0
443145	9,80080986	46,48651886	-109,1	81,7	269,3	-91,4	94,5	272,0	0
443146	9,80074024	46,48657990	-109,1	81,7	269,3	-91,4	94,5	272,0	0
443147	9,80091000	46,48677826	-109,1	81,7	269,3	-91,4	94,5	272,0	0
443148	9,80051994	46,48675919	-109,1	81,7	269,3	-91,4	94,5	272,0	0
443149	9,79957008	46,48688889	-110,5	79,3	271,8	-92,6	92,4	274,5	0
443150	9,79977036	46,48677826	-110,5	79,3	271,8	-92,6	92,4	274,5	0
443151	9,79928017	46,48715973	-110,5	79,3	271,8	-92,6	92,4	274,5	0
443152	9,79901028	46,48760986	-109,5	80,7	271,5	-91,6	93,5	274,5	0
443153	9,97665024	46,42124939	-123,0	47,9	362,9	-111,8	63,7	371,2	0
443154	10,00582981	46,40430069	-111,6	66,1	374,2	-100,5	81,7	380,8	0
443155	10,00288963	46,40761185	-114,9	69,1	355,4	-99,9	82,7	374,0	0
443156	10,01282978	46,40668869	-115,7	83,8	354,2	-96,7	88,6	371,5	0
443157	9,98567009	46,45516968	-112,7	71,4	300,1	-97,9	85,3	311,0	0
443158	10,01043987	46,46736145	-121,2	57,5	328,1	-106,8	71,2	345,2	0
443159	10,01183987	46,46903992	-122,5	54,3	334,9	-108,6	67,9	352,7	0
443160	10,00619030	46,46902084	-123,9	45,6	360,3	-113,3	61,3	359,9	0
443161	10,00613022	46,46897888	-126,7	47,9	342,3	-113,3	61,3	359,9	0
443162	10,00570965	46,46873856	-126,7	47,9	342,3	-113,3	61,3	359,9	0
443163	10,00430965	46,46870041	-126,9	47,6	342,7	-113,4	60,9	360,5	0
443164	10,03186035	46,42237854	-117,3	56,2	401,7	-106,2	72,0	400,3	0
443165	10,03160954	46,42459106	-123,6	52,9	386,8	-109,9	66,7	406,0	0
443166	10,03602028	46,42874908	-116,2	58,2	397,1	-105,3	74,0	395,6	0
443167	10,03870010	46,42977142	-115,7	58,8	389,6	-104,7	74,5	395,1	0
443168	10,02309990	46,41342926	-111,0	67,1	374,6	-99,9	82,7	381,1	0
443169	9,33038044	46,51388168	-97,2	91,3	479,6	-82,0	105,3	531,4	0
443170	9,18227005	46,52576065	-84,2	111,3	451,8	-68,1	125,6	482,3	0
443171	9,34432983	46,53948975	-109,4	85,4	434,6	-92,2	90,6	506,9	0
443172	9,34445953	46,54132080	-108,7	85,8	431,1	-91,9	90,8	504,6	0
443173	9,34395981	46,54190063	-106,6	89,8	425,6	-89,9	94,8	498,7	0
443174	9,56126976	46,44353104	-108,9	73,3	378,6	-94,2	87,1	407,6	0
443175	9,49545002	46,48701096	-111,2	70,1	411,1	-96,3	83,9	444,0	0
443176	9,49567986	46,48125076	-101,7	84,0	405,1	-87,0	97,9	437,5	0
443177	9,49345017	46,49171829	-120,9	54,9	419,2	-105,9	68,7	452,8	0
443178	9,52254963	46,47241974	-107,9	74,9	394,7	-93,2	88,8	426,0	0
443179	9,54426003	46,47789001	-124,3	49,0	388,0	-109,7	62,5	418,5	0
443180	9,52175045	46,46942902	-100,6	86,1	388,4	-85,9	100,2	418,4	0
443181	9,54576969	46,45169067	-102,5	99,0	364,8	-84,0	103,9	409,2	0
443182	9,66047001	46,52008820	-104,4	80,8	319,1	-90,5	94,8	333,6	0
443183	9,67127991	46,51678085	-120,0	56,1	324,6	-106,2	69,6	348,7	0
443184	9,66994000	46,51982880	-114,4	64,5	318,5	-100,5	78,1	341,9	0
443185	9,66965962	46,53900146	-118,6	58,4	323,3	-104,8	72,0	346,9	0
443186	9,67057037	46,53775024	-118,4	58,6	322,2	-104,7	72,1	346,1	0
443187	9,67002964	46,53562164	-122,0	53,0	326,8	-108,4	66,3	351,5	0
443188	9,66993046	46,53544998	-122,0	53,0	326,8	-108,4	66,3	351,5	0
443189	9,66862011	46,53387833	-123,3	50,5	328,8	-109,6	64,1	353,2	0
443190	9,66849041	46,53376007	-123,3	50,5	328,8	-109,6	64,1	353,2	0
443191	9,66744995	46,53622055	-115,4	62,6	319,5	-101,7	76,5	343,3	0
443192	9,65657044	46,53387070	-106,3	78,5	309,7	-92,5	92,4	333,0	0
443193	10,03573990	46,39992905	-112,1	65,2	396,6	-100,5	80,7	396,0	0
443194	10,04605007	46,42237091	-105,0	76,5	376,7	-93,8	92,6	382,2	0
443195	10,04627037	46,42240906	-108,8	78,4	370,4	-93,8	92,6	382,2	0
443196	9,96998024	46,44350052	-105,9	82,0	276,0	-91,1	95,9	290,0	0
443197	9,94557953	46,45230865	-102,4	92,8	248,9	-84,1	105,5	250,7	0
443198	10,02540970	46,41032028	-118,5	70,5	376,4	-99,6	82,7	383,7	0
443199	9,97908020	46,44643021	-102,9	78,4	287,5	-91,9	94,6	293,5	0
443200	9,98526001	46,44472885	-105,4	82,7	295,4	-90,9	96,6	306,3	0
443201	9,89200020	46,47991180	-93,8	100,8	217,1	-79,3	114,9	220,7	0
443202	9,86404038	46,43928146	-104,2	82,6	255,9	-89,6	96,6	267,6	0
443203	9,86771011	46,43547821	-106,1	96,7	241,7	-86,6	101,4	259,5	0
443204	9,87063026	46,43601990	-107,1	95,4	243,4	-87,6	100,0	261,6	0
443205	9,88681984	46,47061920	-96,0	96,3	219,0	-81,1	110,4	221,3	0
443206	9,90785980	46,49826813	-107,9	77,9	252,5	-93,6	92,0	266,9	0
443207	9,92049980	46,48527145	-113,7	85,9	244,6	-94,6	90,3	263,5	0
443208	9,92539024	46,48363876	-121,5	73,6	265,6	-102,0	78,1	284,9	0
443209	9,92160034	46,48749161	-116,7	81,1	255,0	-97,4	85,5	274,5	0
443210	9,90847969	46,50035858	-116,6	81,1	257,5	-97,7	85,5	279,0	0
443211	9,91009045	46,50207901	-118,5	60,0	280,3	-105,1	73,7	296,9	0
443212	10,27252007	46,61975861	-124,1	60,8	267,1	-107,5	74,3	280,4	60
443213	10,26749992	46,62532043	-120,0	77,2	248,5	-103,3	81,9	273,2	60
443214	10,27521992	46,62512970	-119,7	50,5	298,0	-111,5	67,6	295,0	60
443215	10,29002953	46,61843109	-133,8	25,0	321,2	-126,0	41,6	317,6	0
443216	10,28590012	46,62934113	-115,7	57,9	289,0	-107,5	75,1	286,1	0
443217	10,27464008	46,62958908	-112,0	63,9	277,8	-103,6	81,1	274,3	60
443218	10,31429958	46,61798859	-107,4	74,1	270,8	-98,8	91,1	267,1	60
443219	10,31447029	46,61661148	-117,4	82,5	249,0	-100,8	87,1	272,4	60
443220	10,30967999	46,61487961	-112,3	65,0	278,3	-103,8	81,9	277,1	0
443221	10,30583000	46,61537933	-116,1	57,9	287,6	-107,6	74,8	284,1	0
443222	10,30634022	46,61516953	-116,2	57,8	284,9	-107,6	74,8	284,1	0
443223	10,30844021	46,61857986	-118,9	79,5	250,3	-102,5	83,9	274,1	19
443224	10,29090977	46,63759995	-116,5	83,6	242,4	-99,8	88,2	266,1	60
443225	10,27046967	46,64591980	-109,3	89,6	233,0	-92,0	103,4	243,9	60
443226	10,27103996	46,64712143	-108,4	98,5	223,5	-92,0	103,4	244,4	60
443227	10,18564034	46,79048157	-117,1	78,6	318,6	-100,7	92,2	333,8	0
443228	10,19262981	46,78662109	-115,4	81,3	301,9	-99,0	95,2	316,3	9
443229	10,14702988	46,78223038	-104,7	99,9	309,0	-88,3	114,1	310,3	9
443230	10,15283966	46,78950119	-115,8	87,2	318,6	-100,6	91,9	363,3	0
443231	10,15408993	46,79296875	-118,5	81,2	332,7	-103,5	85,9	379,6	0
443232	10,17743969	46,78889847	-114,3	83,6	314,5	-98,0	97,2	329,7	0
443233	10,18159008	46,78657913	-109,7	92,9	283,2	-93,1	106,6	297,0	0
443234	10,22157955	46,80599976	-121,8	69,7	353,6	-105,8	83,4	371,0	0
443235	10,25920010	46,81851959	-127,6	59,3	389,1	-111,8	72,5	412,3	0
443236	10,25691032	46,82059097	-128,9	56,4	403,6	-113,5	69,8	423,4	0
443237	10,25275993	46,81927872	-133,0	48,7	415,5	-117,6	62,1	437,9	0
443238	10,25220013	46,81430817	-127,8	58,4	385,8	-112,4	71,8	404,0	0
443239	10,22710991	46,81349945	-128,8	56,3	393,5	-113,5	69,6	417,0	0
443240	10,24767971	46,80479050	-115,5	83,6	314,8	-99,2	97,2	330,1	0
443241	10,24324989	46,80617905	-118,5	77,6	336,1	-101,9	91,2	352,5	0
443242	10,24193001	46,80566025	-116,4	81,9	323,0	-99,9	95,6	339,3	0
443243	10,24787998	46,80968857	-122,0	70,1	356,7	-105,9	83,7	374,5	0
443244	9,82586002	46,57941055	-115,9	80,6	256,2	-98,0	85,3	284,2	0
443245	9,87985039	46,54236984	-91,6	105,7	233,6	-77,7	119,8	235,4	70
443246	9,87928963	46,54096985	-91,4	107,7	231,8	-77,4	121,8	234,0	70
443247	9,87238026	46,58185959	-122,6	70,6	267,3	-104,1	75,3	295,3	0
443248	9,86680985	46,58058167	-123,9	68,9	268,5	-105,7	73,4	297,2	0
443249	9,86246967	46,58282852	-121,9	71,6	267,2	-103,8	76,3	295,3	0
443250	9,85925961	46,58259964	-115,9	63,5	275,3	-102,8	77,3	293,8	0
443251	9,78859997	46,58200836	-100,1	91,2	249,6	-87,0	105,0	262,0	0
443252	9,80128956	46,58396149	-108,2	77,4	259,2	-95,0	91,2	277,3	0
443253	9,83290005	46,65277100	-100,3	91,7	286,3	-87,6	105,6	294,0	0
443254	9,84694004	46,66595078	-116,4	79,3	292,7	-99,6	84,1	323,7	0
443255	9,80039978	46,58306885	-107,2	78,7	264,9	-94,2	92,4	276,5	0
443256	13,62073040	47,45880127	-132,2	90,1	586,0	-118,1	103,2	662,1	85
443257	13,61612988	47,46191025	-131,2	91,5	582,8	-117,3	105,1	658,2	85
443258	13,61662960	47,46165085	-134,2	87,1	594,6	-120,1	100,2	671,3	85
443259	13,57089996	47,46554184	-119,7	100,1	597,1	-112,8	112,1	627,1	79
443260	13,61744976	47,45893097	-132,2	90,2	582,1	-118,1	103,6	669,4	85
443261	13,57030010	47,46741104	-122,1	95,6	605,7	-115,3	107,5	624,5	79
443262	13,57139015	47,46358109	-118,7	101,8	594,1	-111,8	113,9	623,9	79
443263	13,58716965	47,49106979	-149,5	61,3	621,4	-135,0	74,6	692,1	77
443264	13,58662033	47,49121857	-148,5	63,1	617,8	-134,0	76,3	688,5	77
443265	13,98143005	47,50558090	-105,5	121,3	558,7	-96,5	132,8	556,4	95
443266	13,98143005	47,50558090	-105,5	121,3	558,7	-96,5	132,8	556,4	95
443267	13,62681007	47,52367020	-120,8	97,7	674,5	-114,8	109,6	696,3	99
443268	13,65810966	47,51375961	-125,0	90,6	708,8	-118,8	102,5	718,0	99
443269	13,96236038	46,55632019	-78,2	166,7	403,4	-63,3	183,9	412,8	98
443270	13,94025993	46,55833054	-78,6	165,9	407,9	-64,2	182,9	416,8	98
443271	13,91399002	46,56946182	-75,4	171,3	398,0	-61,2	188,3	407,1	76
443272	13,91604996	46,56898117	-75,4	171,2	409,0	-61,2	188,3	408,1	76
443273	13,91261005	46,57907867	-76,2	170,3	399,5	-62,0	187,3	408,9	76
443274	13,87561989	46,55641937	-76,0	169,1	412,5	-62,2	185,9	421,3	89
443275	13,86684990	46,56058884	-75,1	171,0	408,7	-61,4	188,0	418,1	89
443276	13,76445007	46,55390167	-73,8	173,0	410,6	-60,3	189,5	421,5	84
443277	13,67537975	46,60282898	-129,8	79,8	529,0	-118,2	96,2	527,8	100
443278	13,68566990	46,60503006	-127,5	83,5	523,7	-115,8	99,7	522,8	100
443279	13,67833996	46,60250092	-130,0	79,5	520,1	-118,3	95,7	519,3	100
443280	13,68342018	46,60361099	-128,3	82,5	524,5	-116,6	98,7	523,8	100
443281	13,67162037	46,60277939	-129,9	79,9	529,7	-118,2	96,0	531,3	100
443282	13,66924953	46,60548019	-130,1	79,9	531,2	-118,3	96,0	533,1	100
443283	13,66913033	46,60562897	-130,1	79,9	531,2	-118,3	96,0	533,1	100
443284	13,66876984	46,60591888	-130,1	79,9	531,2	-118,3	96,0	533,1	100
443285	13,69575977	46,59968948	-124,5	88,5	504,9	-112,5	104,6	512,1	98
443286	13,67109013	46,60295868	-129,9	79,9	528,0	-118,2	96,0	529,6	100
443287	13,95314026	46,50751877	-120,5	79,1	667,8	-106,8	95,2	689,3	88
443288	13,95232964	46,50640869	-120,5	79,1	665,6	-106,8	95,2	687,2	78
443289	13,95244980	46,50643921	-120,5	79,1	665,6	-106,8	95,2	687,2	78
443290	13,95466042	46,50516129	-118,5	83,2	680,7	-104,7	99,2	680,4	75
443291	13,95244026	46,50706100	-119,5	82,0	683,7	-105,7	98,1	683,3	85
443292	13,95435047	46,50524902	-118,5	83,2	680,7	-104,7	99,2	680,4	75
443293	13,89009953	46,51803970	-107,5	106,3	550,2	-93,8	122,3	538,3	90
443294	13,89006996	46,52283096	-106,9	108,3	543,5	-93,2	124,3	532,0	67
443295	14,05163002	46,49285126	-109,9	98,1	660,8	-94,5	114,3	652,2	12
443296	14,08065033	46,48065186	-95,4	128,9	575,5	-79,5	144,8	569,8	10
443297	14,09780979	46,48247910	-103,2	112,1	625,4	-87,7	128,0	619,0	81
443298	14,06293964	46,48748016	-105,5	107,8	636,5	-90,0	123,6	628,2	90
443299	14,05482960	46,49124908	-110,9	96,2	659,2	-95,5	112,3	650,8	12
443300	14,05337048	46,49409866	-108,5	101,4	632,0	-93,0	117,6	624,4	12
443301	14,06215000	46,48633957	-103,1	112,2	621,2	-87,5	128,4	613,1	90
443302	14,06060028	46,48852921	-106,1	106,4	640,4	-90,5	122,6	632,0	90
443303	14,06040001	46,48820114	-105,5	107,0	638,3	-90,0	123,1	630,1	90
443304	13,62637997	47,44279099	-126,3	100,0	574,3	-112,2	113,6	627,8	67
443305	13,56884003	47,46937180	-125,2	90,3	619,4	-118,3	102,2	638,0	79
443306	13,56906986	47,46908188	-122,2	94,9	608,8	-115,3	106,9	638,5	79
443307	13,57003975	47,46723938	-122,1	95,9	604,5	-115,3	107,9	634,3	79
443459	12,78993034	46,76713943	-129,9	87,0	472,8	-117,1	98,5	494,4	97
443460	12,79642010	46,76467896	-133,4	80,4	467,7	-120,8	91,6	507,8	97
443461	12,79745960	46,76464081	-134,4	78,5	487,7	-121,8	89,7	509,6	97
443462	12,79936981	46,76496887	-134,8	78,4	471,3	-122,4	89,6	512,4	97
443463	12,83407974	46,75666046	-128,0	89,0	478,7	-115,4	100,5	501,1	93
443464	12,83006001	46,75492096	-131,5	82,9	493,8	-119,1	93,9	516,7	93
443465	12,82707024	46,75593948	-133,5	80,4	477,3	-121,0	91,5	519,3	97
443466	12,82404995	46,75931168	-136,0	74,6	499,9	-123,5	85,9	523,1	97
443467	12,82837009	46,75584030	-132,5	81,6	493,5	-120,0	92,7	516,7	96
443468	12,82402039	46,75867844	-135,0	76,6	500,7	-122,5	87,9	523,7	97
443469	12,81260014	46,75798035	-141,9	64,0	500,6	-129,7	75,0	544,1	97
443470	12,82429981	46,75933075	-135,9	75,6	497,2	-123,4	86,9	520,1	97
443471	12,82419014	46,75926971	-136,0	74,6	499,9	-123,5	85,9	523,1	97
443472	12,82711983	46,75688171	-132,9	80,6	495,1	-120,7	91,7	518,2	97
443473	12,82775974	46,75614929	-132,5	81,6	493,5	-120,0	92,7	516,7	96
443474	12,82660007	46,75585938	-133,5	80,4	477,3	-121,0	91,5	519,3	97
443475	12,82740974	46,75555038	-133,5	79,6	499,6	-121,0	90,7	522,7	97
443476	12,82750988	46,75667953	-133,5	80,4	477,3	-121,0	91,5	519,3	97
443477	12,82744026	46,75658035	-133,5	80,4	477,3	-121,0	91,5	519,3	97
443478	12,82732964	46,75696182	-132,9	80,6	495,1	-120,7	91,7	518,2	97
443479	12,83701992	46,76305008	-125,5	94,9	462,5	-112,9	106,3	484,3	93
443480	12,83500957	46,75825882	-125,9	93,9	467,8	-113,4	105,3	489,9	93
443481	12,82730961	46,75699997	-132,9	80,6	495,1	-120,7	91,7	518,2	97
443482	12,82717991	46,75664902	-133,5	80,4	477,3	-121,0	91,5	519,3	97
443483	12,82771015	46,75704956	-132,5	81,6	493,5	-120,0	92,7	516,7	96
443484	12,82754993	46,75661087	-133,5	80,4	477,3	-121,0	91,5	519,3	97
443485	12,82656002	46,75643158	-133,5	80,4	477,3	-121,0	91,5	519,3	97
443486	12,80327988	46,76340103	-138,1	71,6	503,4	-125,4	82,9	525,9	97
443487	14,03999043	47,52117920	-100,7	131,6	497,4	-90,3	143,1	495,4	98
443488	14,04045010	47,52062988	-98,7	134,9	472,6	-88,3	146,4	471,1	98
443489	14,02433014	47,51464081	-108,7	115,4	560,9	-99,2	126,9	559,2	98
443490	14,02490044	47,51433182	-107,3	117,7	556,2	-97,4	129,1	554,5	98
443491	14,02517986	47,51131821	-105,3	122,3	529,1	-95,4	133,8	527,4	86
443492	14,03458023	47,51546860	-108,6	115,7	558,6	-98,9	127,1	556,5	88
443493	14,03439045	47,51548004	-108,6	115,7	558,6	-98,9	127,1	556,5	88
443494	14,03046989	47,51544189	-110,6	111,5	557,0	-101,0	122,8	578,3	91
443495	14,01021957	47,52091980	-129,8	77,2	648,3	-121,0	88,3	681,8	98
443496	14,01963997	47,52339935	-139,7	61,0	671,5	-130,6	72,0	716,9	98
443497	14,01727962	47,52157974	-141,3	58,5	678,3	-132,2	69,3	725,2	98
443498	14,01136971	47,52038956	-132,6	72,9	657,1	-123,3	84,0	691,1	98
443499	14,01531982	47,51248169	-113,0	107,5	575,8	-103,8	118,9	598,2	98
443500	14,01480007	47,51491928	-120,4	93,9	617,6	-111,3	105,2	642,4	98
443501	14,01389980	47,51472092	-121,5	91,9	622,5	-112,3	103,2	647,7	98
443502	14,01780987	47,51123047	-110,7	112,0	580,0	-101,2	123,6	578,7	98
443503	13,98573017	47,51765060	-114,1	105,8	605,9	-105,4	117,3	628,7	95
443504	13,99357986	47,52154160	-117,1	100,3	631,3	-108,5	111,8	656,0	97
443505	13,98752975	47,51898956	-112,8	108,8	593,5	-103,9	120,3	616,4	95
443506	13,98707008	47,51734924	-114,8	105,3	605,9	-105,9	116,8	628,6	95
443507	13,98003960	47,51770020	-112,8	107,8	608,2	-103,9	119,3	631,4	95
443508	13,82771015	47,45946121	-132,9	77,4	676,5	-124,6	89,5	686,4	81
443509	13,82662010	47,45941162	-131,9	78,7	673,7	-123,6	90,8	690,6	98
443510	13,82787991	47,45946121	-132,9	77,4	676,5	-124,6	89,5	686,4	81
443511	13,82077980	47,45872116	-128,3	85,7	653,5	-120,5	97,9	669,2	98
443512	14,17984009	46,44203949	-103,9	110,6	712,0	-87,9	125,8	709,6	98
443513	14,18782997	46,44448090	-108,3	101,6	744,3	-92,4	116,9	741,1	98
443514	14,19019032	46,44187927	-112,7	93,6	775,5	-96,9	109,0	772,1	94
443515	14,17652035	46,42795944	-119,1	83,1	784,3	-103,5	98,9	780,8	90
443516	14,17679977	46,43367004	-124,1	72,3	818,1	-108,9	88,0	814,2	90
443517	14,17469025	46,43347168	-125,2	71,5	812,6	-110,1	87,1	806,8	90
443518	14,18840027	46,44340897	-110,1	97,9	760,4	-94,2	113,4	757,1	99
443519	14,19235039	46,44250870	-112,5	93,6	777,1	-96,7	109,0	773,5	99
443520	14,19254017	46,44115067	-111,7	94,6	773,7	-95,9	110,0	770,2	93
443522	14,18377018	46,43547821	-115,1	89,6	783,6	-99,4	105,0	780,3	90
443523	14,18087006	46,43059921	-115,1	90,1	778,4	-99,4	105,9	775,1	90
443524	14,17978001	46,43078995	-117,1	86,8	773,5	-101,4	102,0	769,8	90
443525	14,18912983	46,44176102	-111,7	95,6	766,2	-95,9	110,9	763,1	93
443526	14,18708992	46,44295120	-107,1	103,9	735,8	-91,2	119,7	733,2	92
443527	14,19565010	46,44105148	-114,1	90,8	785,9	-98,4	106,0	782,2	99
443528	14,18620014	46,43716049	-112,7	93,1	775,3	-96,9	108,9	771,6	90
443529	14,76315022	46,50368881	-119,1	77,8	614,2	-102,1	93,8	641,9	99
443530	14,75776005	46,49934006	-114,7	84,2	628,7	-98,5	100,3	634,6	100
443531	14,53526020	46,35276031	-122,4	70,0	697,6	-107,8	84,5	729,3	100
443532	14,53621960	46,35573959	-128,2	59,7	701,6	-113,8	74,1	745,3	100
443533	14,54677963	46,34421921	-109,1	96,4	635,0	-94,4	110,7	639,0	100
443534	14,53800964	46,34889984	-116,9	81,4	691,1	-102,6	95,5	695,3	100
443535	14,53929996	46,34796906	-115,4	84,2	680,6	-101,1	98,5	685,1	100
443536	14,25588036	46,47658157	-83,3	159,5	457,4	-66,1	175,7	474,6	53
443537	14,48604012	46,50460052	-115,8	77,9	730,2	-98,7	94,0	745,8	99
443538	14,48740005	46,50638962	-115,7	78,9	730,5	-98,6	95,0	746,2	99
443539	14,48723984	46,50485992	-115,7	78,9	728,2	-98,6	95,0	743,6	99
443540	14,48663998	46,50466919	-115,8	77,9	730,2	-98,7	94,0	745,8	99
443541	14,48721027	46,50495911	-115,7	78,9	728,2	-98,6	95,0	743,6	99
443542	14,48750019	46,50611877	-115,7	78,9	730,5	-98,6	95,0	746,2	99
443543	14,48455048	46,50181961	-114,6	80,7	731,0	-97,6	97,0	745,1	99
443544	9,11410046	47,18886948	-87,9	113,0	769,5	-75,9	126,0	815,9	0
443545	9,37096977	47,12099075	-72,3	112,2	630,0	-75,2	131,0	712,7	60
443546	9,38831997	47,10739136	-74,8	106,3	658,7	-78,3	125,1	741,6	60
443547	9,40200996	47,14144897	-95,1	79,4	715,8	-98,6	94,6	836,0	60
443548	9,38551998	47,13348007	-104,6	57,9	864,5	-109,0	79,4	882,7	0
443549	9,39200020	47,14300156	-90,8	82,5	713,3	-95,5	99,8	839,5	60
443550	9,39107037	47,16460037	-63,3	130,0	530,5	-65,4	147,3	628,8	60
443551	7,94197989	46,08074188	-129,9	47,8	267,7	-113,9	62,7	293,6	0
443552	7,94504023	46,08774185	-129,9	47,8	264,9	-113,9	62,7	290,9	0
443553	7,93388987	46,07067108	-140,5	33,2	280,7	-123,8	47,8	313,6	0
443554	7,94333983	46,08808136	-138,3	41,8	267,7	-117,9	56,7	292,6	0
443555	7,94308996	46,09117889	-124,4	55,4	258,4	-108,5	70,2	282,3	0
443556	7,94506979	46,08692932	-131,1	45,8	266,8	-114,9	60,7	292,6	0
443557	7,94526005	46,08681870	-131,1	45,8	266,8	-114,9	60,7	292,6	0
443558	8,65703964	46,64197922	-141,7	34,9	468,6	-122,9	49,5	514,0	0
443559	8,65262985	46,63703918	-150,5	26,5	486,7	-128,9	40,9	524,9	0
443560	8,78112984	46,69284821	-103,7	93,8	355,7	-86,2	99,4	437,4	0
443561	8,78098965	46,69295120	-104,7	84,4	401,1	-86,2	99,4	437,4	0
443562	8,78195000	46,69305038	-105,7	91,0	360,5	-88,0	96,6	444,8	0
443563	9,76998043	46,46192169	-111,6	76,8	287,6	-93,4	89,9	292,6	0
443564	9,77031040	46,46226120	-111,6	76,8	287,6	-93,4	89,9	292,6	0
443565	9,78514957	46,46393967	-105,9	96,8	247,6	-86,5	101,5	268,4	0
443566	9,81717014	46,47365189	-97,2	102,1	236,3	-79,1	114,9	238,8	0
443567	9,81023979	46,46876144	-95,7	103,1	235,0	-77,8	115,9	237,9	0
443568	9,82518959	46,47542953	-97,0	102,1	233,8	-79,2	115,0	234,9	0
443569	9,81793022	46,47534943	-95,6	102,9	235,8	-78,2	116,0	237,4	0
443570	9,82314014	46,49765015	-112,0	77,7	270,0	-94,2	90,5	272,4	0
443571	9,81807041	46,48147964	-96,6	101,4	238,7	-79,2	114,5	241,3	0
443572	9,81245041	46,47977829	-94,3	98,7	239,6	-80,2	113,0	243,8	0
443573	9,81781960	46,48786926	-104,5	99,1	235,7	-85,7	104,0	253,9	0
443574	9,84461975	46,49084854	-97,0	102,1	228,9	-79,2	115,0	230,3	0
443575	9,82991982	46,46706009	-112,7	76,8	263,9	-94,2	89,4	267,2	0
443576	9,83460999	46,46807098	-113,6	75,4	265,9	-95,0	88,2	269,5	0
443577	9,83018971	46,46578979	-113,7	74,9	266,9	-95,2	87,7	270,3	0
443578	9,83316040	46,46770096	-112,6	77,4	264,0	-94,0	90,2	267,3	0
443579	9,83300018	46,46754837	-112,6	77,4	264,0	-94,0	90,2	267,3	0
443580	9,83528996	46,47192001	-105,9	87,7	247,8	-87,5	100,4	251,1	0
443581	9,83296013	46,46738052	-112,6	77,4	264,0	-94,0	90,2	267,3	0
443582	9,80146027	46,51358032	-128,2	43,4	299,6	-115,0	56,9	319,6	0
443583	9,80607033	46,51379013	-123,2	51,4	289,9	-110,0	64,9	309,4	0
443584	9,80976963	46,51082993	-128,4	50,0	312,7	-111,1	62,9	309,9	0
443585	9,80340958	46,51408005	-125,3	47,6	294,5	-112,1	61,3	314,4	0
443586	9,80006027	46,51416016	-129,2	41,6	302,1	-116,0	55,2	322,5	0
443587	9,79854012	46,51486969	-133,0	35,6	309,0	-119,7	49,2	329,9	0
443588	9,80379009	46,51334000	-124,6	49,4	293,8	-111,7	62,9	313,4	0
443589	9,77394962	46,41970062	-109,1	73,2	282,7	-94,4	87,1	301,3	0
443590	9,77488995	46,41667938	-107,0	76,3	286,2	-92,4	90,7	299,4	0
443591	9,77128983	46,41983032	-108,0	75,2	281,6	-93,4	89,1	300,8	0
443592	9,81945992	46,50548172	-115,7	63,4	271,0	-102,3	77,0	289,3	0
443593	9,77799988	46,44622040	-95,1	95,6	251,7	-80,9	109,7	263,1	0
443594	9,82452011	46,50012970	-110,9	78,6	269,6	-93,8	91,5	271,4	0
443595	9,80348015	46,50632858	-128,7	42,4	298,1	-115,8	55,9	318,2	0
443596	9,87918663	46,51264954	-91,5	105,8	224,2	-77,3	119,8	226,4	0
443597	9,88110924	46,51074982	-91,4	106,7	225,4	-77,3	120,8	227,0	0
443598	9,88689041	46,49811935	-96,6	113,8	204,9	-78,0	118,9	219,8	0
443599	9,93873978	46,46389008	-98,6	92,4	230,4	-83,4	106,5	231,8	0
443600	9,71012020	46,47465134	-118,8	66,2	324,4	-100,3	79,1	332,3	0
443601	9,71111965	46,47460938	-124,4	75,0	305,7	-98,3	81,3	328,8	0
443602	9,91602993	46,50970078	-122,6	53,0	298,1	-109,2	66,7	315,6	0
443603	9,90293980	46,52692032	-123,8	59,0	299,1	-106,3	71,9	293,9	0
443604	9,90270042	46,52344894	-125,3	56,4	301,9	-107,4	69,2	297,9	0
443605	9,91343975	46,52088165	-123,7	50,8	292,9	-110,3	64,3	310,7	0
443606	9,91870976	46,51219177	-117,2	62,6	287,8	-103,5	76,1	305,0	0
443607	9,91291046	46,51465988	-119,3	76,4	272,0	-100,5	81,1	291,5	0
443608	9,89787960	46,53227997	-111,2	79,1	264,6	-93,9	92,1	264,0	0
443609	9,90474987	46,52682114	-124,2	58,0	300,2	-106,6	70,9	294,9	0
443610	9,72272015	46,47074127	-115,7	70,3	315,9	-97,3	83,3	323,8	0
443611	9,91479015	46,48445129	-102,3	87,3	234,5	-87,8	101,6	236,7	0
443612	9,94058037	46,45792007	-101,5	103,8	222,8	-82,4	108,3	236,4	0
443613	9,92360020	46,47772980	-101,3	105,0	211,2	-82,3	109,8	224,8	0
443614	9,93986034	46,45491028	-95,9	96,4	231,4	-81,1	110,5	232,5	0
443615	9,91086960	46,49237061	-100,5	90,2	243,8	-86,0	104,3	246,0	0
443616	10,00990963	46,42887115	-118,3	54,7	371,1	-107,3	70,6	377,4	0
443617	10,01002979	46,42876816	-118,3	54,7	371,1	-107,3	70,6	377,4	0
443618	10,00343990	46,44120026	-117,2	63,4	337,1	-102,6	77,2	355,0	0
443619	9,99308014	46,42877960	-112,5	79,1	325,0	-93,9	91,6	330,4	0
443620	9,96739006	46,44488907	-109,3	92,6	271,7	-90,3	97,4	287,1	0
443621	9,96669006	46,44528961	-108,3	93,6	269,1	-89,3	98,4	284,4	0
443622	10,00032043	46,43671036	-108,8	78,5	322,5	-93,9	92,6	333,5	0
443623	9,99114990	46,46815109	-127,5	39,6	373,9	-116,2	56,5	361,4	0
443624	9,99769974	46,46315002	-113,9	69,0	303,9	-99,5	82,8	320,3	0
443625	9,98676968	46,45943832	-114,9	67,2	302,4	-100,5	81,0	317,5	0
443626	10,00701046	46,46055984	-122,5	72,4	324,4	-103,6	76,6	342,1	0
443627	9,98709965	46,46551895	-127,3	47,9	331,8	-113,4	61,4	349,5	0
443628	9,93918037	46,41540146	-112,7	62,8	340,5	-101,1	78,8	351,5	0
443629	9,93556976	46,44282150	-107,1	95,0	260,5	-87,7	99,6	276,5	0
443630	9,94118977	46,44852066	-101,4	103,7	231,3	-82,2	108,4	245,5	0
443631	9,92730999	46,43259048	-113,9	74,9	299,0	-95,3	87,6	304,2	0
443632	9,93607044	46,44126892	-104,1	98,7	257,5	-84,9	103,4	273,6	0
443633	10,03365993	46,37446976	-106,6	82,2	367,4	-91,7	96,1	378,6	0
443634	10,03468037	46,37662125	-108,5	79,8	370,1	-93,1	93,6	382,4	0
443635	10,01638985	46,38211823	-116,8	65,0	383,0	-102,3	78,7	403,1	0
443636	10,01476002	46,38304901	-116,9	64,0	384,6	-102,4	77,7	404,3	0
443637	10,01597023	46,38798141	-135,9	31,7	412,9	-122,8	45,1	433,6	0
443638	10,01334953	46,38230896	-117,8	63,0	385,7	-103,3	76,7	405,6	0
443639	9,60015011	46,44948959	-127,6	43,3	370,7	-113,1	56,9	398,8	0
443640	9,60089970	46,44989014	-127,6	43,3	370,7	-113,1	56,9	398,8	0
443641	9,57884026	46,44704056	-105,6	78,7	368,0	-90,7	92,6	396,3	0
443642	9,59519005	46,45145035	-128,2	42,5	374,8	-113,7	56,1	403,7	0
443643	9,24310017	46,54830933	-94,4	96,3	455,7	-78,5	110,4	508,1	0
443644	9,73690987	46,58486176	-117,8	77,6	280,5	-99,9	82,3	309,3	0
443645	9,74157047	46,58819962	-114,6	65,8	291,3	-101,6	79,3	312,2	0
443646	9,73801994	46,58639908	-116,8	78,6	279,8	-98,9	83,3	308,3	0
443647	9,72717953	46,58378983	-117,1	61,8	300,0	-103,9	75,3	322,0	0
443648	9,73968983	46,58095169	-114,1	66,8	288,6	-100,9	80,3	309,5	0
443649	9,84160042	46,56476974	-102,7	85,7	251,6	-89,3	99,6	257,9	0
443650	9,83584023	46,56179047	-102,8	103,0	234,9	-84,8	107,9	254,6	0
443651	9,85956955	46,55955124	-97,6	96,6	242,2	-83,9	110,6	247,5	0
443652	9,83590984	46,56224060	-98,4	93,8	249,5	-84,8	107,9	254,6	0
443653	9,84002972	46,58592987	-123,8	68,0	271,2	-105,8	72,4	300,8	0
443654	9,82804012	46,58460999	-123,4	52,0	287,7	-110,5	65,7	307,2	0
443655	9,84200954	46,56349182	-100,4	90,3	240,4	-86,8	104,4	252,3	0
443656	13,82443047	47,45495987	-122,1	96,0	613,9	-114,3	108,2	648,3	98
443657	13,81237030	47,45616913	-124,6	91,0	633,7	-117,0	103,2	668,2	98
443658	13,81186008	47,45616913	-124,6	91,0	633,7	-117,0	103,2	668,2	98
443659	13,81204033	47,45579147	-124,6	91,0	633,7	-117,0	103,2	668,2	98
443660	13,82804966	47,45944977	-132,9	77,4	676,5	-124,6	89,5	686,4	81
443661	13,82707977	47,45938110	-131,9	78,7	673,7	-123,6	90,8	690,6	98
443662	13,77173996	47,47253036	-124,8	91,8	694,8	-117,7	104,1	723,1	99
443663	13,77130032	47,47259903	-124,8	91,8	694,8	-117,7	104,1	723,1	99
443664	14,02458000	47,51459885	-108,7	115,4	560,9	-99,2	126,9	559,2	98
443665	14,02392006	47,51300049	-108,4	115,9	556,6	-98,7	127,6	555,1	98
443666	14,02474022	47,51136017	-105,3	122,3	529,1	-95,4	133,8	527,4	86
443667	14,02385998	47,51248932	-109,4	114,9	551,4	-99,7	126,6	550,0	88
443668	14,03616047	47,51578903	-105,0	122,3	527,5	-94,9	133,8	525,6	87
443669	14,01867962	47,50946045	-107,4	118,6	549,9	-97,7	130,2	548,1	86
443670	14,01861000	47,50944901	-107,4	118,6	549,9	-97,7	130,2	548,1	86
443671	14,01840973	47,50957108	-109,4	114,7	544,0	-99,7	126,2	564,2	87
443672	14,02136993	47,50979996	-108,7	115,9	561,9	-99,2	127,6	560,5	86
443673	14,04001045	47,52183151	-100,7	131,6	497,4	-90,3	143,1	495,4	98
443674	14,04088020	47,52202988	-99,7	131,9	497,5	-89,4	143,4	495,6	98
443675	14,04961014	47,51858902	-101,7	129,3	479,0	-91,3	140,8	476,9	86
443676	14,03011036	47,52190018	-116,9	100,5	594,9	-107,4	111,8	618,7	98
443677	14,03079033	47,52154922	-114,9	104,5	578,6	-105,4	115,8	601,7	98
443678	14,01471043	47,53720093	-100,1	131,6	504,0	-90,4	143,2	503,3	98
443679	13,96170998	47,50711060	-119,4	95,6	639,4	-111,6	107,0	663,4	95
443680	13,96732998	47,51306915	-115,0	103,6	616,7	-107,0	115,0	639,9	95
443681	13,66559029	47,41635895	-110,5	126,1	457,5	-97,1	140,3	507,6	82
443682	13,66796970	47,41709900	-107,4	132,5	445,7	-93,9	146,7	494,4	82
443683	13,65904999	47,41584015	-110,4	126,5	458,5	-96,9	140,7	508,6	69
443684	13,68673992	47,44348907	-130,7	91,6	601,9	-117,0	105,1	675,8	99
443685	13,68579960	47,44364166	-122,2	94,7	649,7	-116,0	107,1	674,5	99
443686	13,69258976	47,45149994	-147,5	62,0	675,0	-134,0	75,2	748,5	99
443687	13,68354988	47,44984055	-142,1	72,2	643,4	-128,1	85,8	710,3	99
443688	13,70800018	47,44976044	-122,4	94,7	656,5	-115,9	107,1	681,8	100
443689	13,70814037	47,42546844	-103,6	138,0	436,8	-91,1	152,0	485,2	91
443690	13,71691990	47,42797852	-101,6	141,2	431,8	-89,1	155,4	476,1	91
443691	13,70096970	47,42385101	-105,3	134,6	445,4	-92,4	148,8	492,7	87
443692	13,70454979	47,42620087	-103,6	137,5	444,6	-91,1	151,7	493,5	83
443693	13,96945953	47,51979828	-109,6	113,5	589,7	-101,4	125,0	611,6	95
443694	13,96842957	47,52053070	-109,3	115,3	605,0	-101,0	126,8	603,4	95
443695	13,97381020	47,52519989	-107,7	118,5	594,2	-99,2	129,8	592,8	95
443696	13,97113991	47,51770020	-113,0	107,6	605,1	-105,0	119,0	627,4	95
443697	13,97087002	47,51794052	-113,0	107,6	605,1	-105,0	119,0	627,4	95
443698	13,97021961	47,51874924	-111,3	111,3	620,5	-103,0	122,8	618,1	95
443699	13,64227962	47,50661850	-129,5	83,8	701,5	-123,3	95,4	710,4	99
443700	13,64223003	47,50698090	-129,5	83,8	701,5	-123,3	95,4	710,4	99
443701	13,94330025	47,49901962	-88,9	153,1	406,1	-80,1	165,2	404,0	95
443702	13,95401001	47,49391937	-88,8	153,4	396,4	-79,6	165,6	394,6	65
443703	14,10725975	46,52238846	-78,1	169,6	346,5	-61,4	186,1	360,5	87
443704	14,03617954	46,53168106	-78,1	168,1	372,8	-62,2	184,8	374,4	96
443705	14,10849953	46,51889038	-78,7	167,6	367,8	-62,0	184,4	372,1	87
443706	14,11798954	46,51285172	-80,4	163,6	391,0	-63,7	180,4	395,4	87
443707	13,69324970	46,60132980	-126,3	85,5	507,5	-114,6	101,7	507,0	100
443708	13,68585014	46,60512924	-127,3	83,5	523,5	-115,6	99,7	522,8	100
443709	13,67733002	46,60266876	-130,0	79,5	520,1	-118,3	95,7	519,3	100
443710	13,67617989	46,60298920	-130,0	79,5	527,1	-118,3	95,9	525,9	100
443711	13,67521954	46,60264969	-129,8	79,8	529,0	-118,2	96,2	527,8	100
443712	13,70046997	46,59230042	-118,4	98,1	498,9	-106,2	114,4	505,6	97
443713	13,67837048	46,60055161	-127,3	84,5	517,1	-115,6	100,7	516,4	100
443714	13,66924953	46,60440063	-131,1	77,9	527,5	-119,3	94,0	529,2	100
443715	13,67055035	46,60354996	-132,9	75,9	530,8	-121,2	92,0	532,0	100
443716	13,67146969	46,60282898	-129,9	79,9	529,7	-118,2	96,0	531,3	100
443717	13,67090034	46,60358810	-132,9	75,9	530,8	-121,2	92,0	532,0	100
443718	13,71479988	46,59775162	-114,6	104,6	491,6	-102,4	120,6	496,2	100
443719	14,03911018	46,53001022	-78,1	168,6	365,5	-62,2	185,7	375,4	79
443720	14,03903961	46,53351974	-78,4	168,0	375,4	-62,4	184,8	376,6	98
443721	14,01443958	46,59524155	-76,1	173,4	378,8	-60,5	191,0	385,0	82
443722	13,95606041	46,60211182	-74,7	174,4	386,9	-59,9	192,0	392,3	100
443723	14,75984955	46,50363922	-119,0	77,9	633,8	-101,9	94,3	639,2	99
443724	14,76113033	46,50436020	-119,0	77,8	614,9	-101,9	93,8	642,5	99
443725	14,75739956	46,50329971	-118,1	79,8	614,2	-101,1	95,8	641,9	99
443726	14,76354980	46,50397873	-119,1	77,8	614,2	-102,1	93,8	641,9	99
443727	14,49600983	46,50210953	-110,0	90,2	692,4	-93,2	106,5	696,5	76
443728	14,46835995	46,49010849	-105,4	99,5	660,0	-89,7	115,8	664,2	88
443729	14,48433018	46,50239944	-114,8	80,6	712,4	-97,7	96,7	748,9	99
443730	14,48130035	46,49972916	-113,4	82,1	701,0	-97,0	97,9	735,4	88
443731	14,49958038	46,49958038	-104,7	101,5	656,7	-89,1	117,6	661,3	51
443732	14,48056984	46,49945831	-112,5	84,1	696,6	-96,3	99,9	731,1	88
443733	14,48661995	46,50252151	-114,6	80,7	721,0	-97,6	97,0	734,6	99
443734	14,48515034	46,50260925	-114,8	80,6	712,4	-97,7	96,7	748,9	99
443735	14,53804970	46,34891129	-116,9	81,4	691,1	-102,6	95,5	695,3	100
443736	14,53518963	46,35269928	-122,4	70,0	697,6	-107,8	84,5	729,3	100
443737	12,80305958	46,76288986	-138,1	71,6	503,4	-125,4	82,9	525,9	97
443738	12,77968979	46,75133896	-136,0	73,6	500,4	-123,5	84,9	523,0	97
443739	12,78582001	46,74723053	-125,6	92,0	470,3	-113,2	103,5	490,7	84
443740	12,78573990	46,74729919	-125,6	92,0	470,3	-113,2	103,5	490,7	84
443741	12,78405952	46,76028824	-134,9	76,5	494,0	-122,4	87,7	516,4	97
443742	12,78631020	46,74713135	-125,6	92,0	470,3	-113,2	103,5	490,7	84
443743	12,78106976	46,75371933	-135,0	75,4	477,6	-122,5	86,1	518,6	97
443744	12,78069973	46,75471878	-134,9	75,6	494,1	-122,5	86,9	516,8	97
443745	12,78061962	46,75487900	-134,9	75,6	494,1	-122,5	86,9	516,8	97
443746	12,78044033	46,75513840	-133,8	78,5	489,8	-121,4	89,7	512,1	97
443747	12,78020954	46,75521851	-133,8	78,5	489,8	-121,4	89,7	512,1	97
443748	12,78090000	46,75484085	-134,9	75,6	494,1	-122,5	86,9	516,8	97
443749	12,77950001	46,75333023	-135,9	74,5	499,8	-123,4	85,7	522,2	97
443750	12,78020000	46,75395966	-133,9	77,5	492,4	-121,5	88,7	514,4	97
443751	12,80387974	46,76567078	-138,0	72,4	480,4	-125,4	83,2	522,6	97
443752	12,80354023	46,76610947	-137,0	74,5	494,4	-124,4	85,7	516,8	97
443753	12,80389023	46,76580048	-137,0	74,5	494,4	-124,4	85,7	516,8	97
443754	12,80506039	46,76443100	-138,4	71,4	483,6	-126,1	82,6	525,5	97
443755	12,80418968	46,76462936	-138,0	72,4	480,4	-125,4	83,2	522,6	97
443756	12,80422020	46,76446915	-138,4	71,4	483,6	-126,1	82,6	525,5	97
443757	12,80360985	46,76382065	-138,4	71,4	483,6	-126,1	82,6	525,5	97
443758	12,79008007	46,76895142	-128,8	89,0	467,9	-116,2	100,5	489,0	97
443759	12,79016018	46,76678085	-130,3	85,9	477,6	-117,8	96,8	499,4	97
443760	12,79730988	46,76454163	-132,4	82,0	484,5	-119,8	93,5	506,5	97
443761	12,79298019	46,76438141	-132,4	82,4	464,4	-119,8	93,6	505,1	97
443762	12,80018044	46,76480865	-135,6	76,6	492,0	-122,8	87,9	514,7	97
443763	12,79942036	46,76533890	-134,8	78,4	471,3	-122,4	89,6	512,4	97
443764	14,17671013	46,42597961	-115,5	90,6	761,2	-99,7	106,0	757,4	90
443765	14,17982006	46,42716980	-116,7	87,6	773,6	-100,9	103,0	769,8	90
443766	14,17959023	46,44926834	-108,7	100,6	741,9	-92,9	115,9	738,7	98
443767	14,17870998	46,44926834	-108,1	101,7	738,5	-92,2	117,4	735,3	98
443768	14,17761040	46,44916153	-108,1	102,6	735,5	-92,2	117,9	732,5	98
443769	14,17504978	46,44911957	-108,1	102,6	734,0	-92,2	117,9	730,8	98
443770	14,16967010	46,44398880	-98,7	121,1	668,7	-82,7	136,6	665,3	98
443772	14,17967987	46,44794083	-107,3	103,6	733,6	-91,4	118,9	730,6	98
443773	14,18682003	46,44841003	-109,1	99,6	747,8	-93,2	114,9	744,8	98
443774	14,18799019	46,45080948	-112,5	92,0	774,9	-96,6	107,9	771,3	60
443775	14,18776035	46,45064163	-112,5	92,0	774,9	-96,6	107,9	771,3	60
443776	14,18255043	46,45209885	-116,3	84,6	777,5	-100,7	100,2	786,1	60
443777	14,19180012	46,44718170	-108,1	101,6	746,2	-92,2	116,9	743,7	98
443778	14,19165039	46,44791031	-108,1	101,6	744,7	-92,2	116,9	741,7	98
443779	14,17650986	46,42805099	-119,1	83,1	784,3	-103,5	98,9	780,8	90
443780	14,17434978	46,43355179	-125,2	71,5	812,6	-110,1	87,1	806,8	90
443781	14,17516994	46,43231964	-124,1	73,3	808,0	-108,8	89,0	804,3	90
443782	14,17457008	46,43333817	-125,2	71,5	812,6	-110,1	87,1	806,8	90
443783	14,18015957	46,45119858	-113,9	89,1	779,0	-98,1	104,9	775,9	60
443784	14,17477036	46,44947052	-108,1	102,6	723,3	-92,4	118,2	718,8	85
443785	14,17689037	46,45045853	-109,1	100,1	741,4	-93,2	115,8	738,3	85
443786	14,01418018	46,48490143	-103,1	114,6	638,1	-87,5	130,7	627,8	10
443787	14,13784027	46,46561813	-100,5	117,5	631,3	-84,4	133,3	627,8	67
443788	14,01249027	46,48505020	-103,7	112,6	643,3	-88,1	128,7	633,1	10
443789	14,00479984	46,48509979	-107,1	105,7	665,8	-91,6	121,8	655,5	10
443790	14,00352955	46,48474884	-108,1	104,2	670,7	-92,6	120,3	660,1	10
443791	14,13243961	46,46347046	-105,9	106,3	664,2	-89,9	121,9	660,0	67
443792	14,12771034	46,46522141	-112,3	93,0	702,8	-96,6	108,8	698,1	92
443793	14,13869953	46,44847870	-115,5	88,4	749,0	-99,9	103,7	743,4	100
443794	14,13383961	46,45175934	-113,9	90,4	732,9	-98,1	106,1	727,6	67
443795	13,96255970	46,50920868	-105,9	109,1	619,6	-91,3	125,4	608,1	88
443796	13,95228958	46,50635910	-120,5	79,1	665,6	-106,8	95,2	687,2	78
443797	13,95403004	46,50550842	-119,5	81,3	693,7	-105,7	97,7	683,1	82
443798	13,95415020	46,50429916	-117,1	87,2	676,4	-103,0	103,2	676,8	82
443799	13,96214962	46,51266861	-102,5	114,9	599,2	-87,9	131,3	588,3	88
443800	13,95279980	46,50651169	-120,5	79,1	665,6	-106,8	95,2	687,2	78
443801	13,95230007	46,50651169	-120,5	79,1	665,6	-106,8	95,2	687,2	78
443802	14,53157997	46,33914185	-92,4	128,4	563,8	-77,2	142,6	568,0	100
443803	14,53563023	46,34265900	-99,2	116,2	593,5	-84,2	130,5	597,9	100
443804	14,53608990	46,34288025	-99,4	115,4	596,9	-84,4	129,8	601,1	100
443805	14,53614998	46,35113144	-120,3	74,0	684,9	-105,7	88,5	715,9	100
443806	14,53584003	46,35115814	-120,1	75,0	688,9	-105,6	89,5	719,9	100
443807	10,18834972	46,65309906	-100,3	106,3	189,3	-82,9	120,2	193,6	60
443808	10,16261959	46,71797943	-126,6	35,9	427,6	-119,4	53,4	426,9	0
443809	10,16234970	46,71789169	-126,6	35,9	427,6	-119,4	53,4	426,9	0
443810	10,24851036	46,63204956	-121,7	46,6	305,2	-113,2	63,8	302,5	60
443811	10,21543026	46,64677048	-122,7	45,6	317,5	-114,2	62,9	314,6	60
443812	10,20890045	46,64131165	-116,7	56,2	301,4	-108,2	73,5	298,6	60
443813	10,13424969	46,72698975	-125,2	38,7	424,5	-118,3	56,4	424,3	0
443814	10,13527966	46,73279953	-122,5	44,0	416,4	-115,5	61,8	416,1	0
443815	10,12452030	46,71131134	-125,4	37,8	412,8	-118,1	55,4	411,8	0
443816	10,27175999	46,70553970	-116,9	84,2	264,2	-101,2	88,9	294,6	0
443817	10,26809025	46,70684052	-116,7	85,2	264,5	-101,2	89,9	294,9	52
443818	10,26010036	46,70655823	-118,9	80,3	276,8	-103,2	85,2	308,6	60
443819	10,26021957	46,70553970	-119,4	79,2	279,1	-103,9	83,9	311,6	60
443820	10,25321007	46,70822144	-122,7	66,0	309,1	-106,0	79,6	323,6	60
443821	10,25763035	46,70954895	-121,9	68,0	301,6	-105,2	81,6	316,3	60
443822	10,25302982	46,69929123	-119,1	73,5	296,8	-102,1	86,8	311,3	60
443823	10,27309036	46,69454956	-127,8	33,9	351,2	-120,6	51,1	349,2	0
443824	10,25920010	46,70149994	-118,9	51,1	337,3	-111,9	68,6	335,7	60
443825	10,38296986	46,72468948	-115,4	59,3	284,4	-108,4	76,6	284,4	0
443826	10,39904976	46,72343063	-134,7	52,6	288,2	-112,1	70,5	291,6	0
443827	10,40254021	46,72291183	-121,2	47,9	298,0	-114,7	65,1	298,6	0
443828	10,40532970	46,71825027	-125,9	39,1	308,8	-119,5	55,8	309,7	0
443829	10,40147018	46,72245026	-120,9	49,8	296,5	-114,3	66,5	297,3	0
443830	10,39282990	46,72404861	-116,5	57,9	282,6	-109,4	75,1	285,8	0
443831	10,11820030	46,70684814	-122,5	72,7	323,6	-106,3	77,8	362,7	0
443832	10,12228012	46,70639038	-118,3	51,9	380,7	-110,5	69,6	380,1	0
443833	10,12582016	46,71282959	-125,5	37,8	416,5	-118,2	55,4	415,3	0
443834	10,16405010	46,73337173	-120,5	48,0	400,1	-113,5	65,6	399,5	0
443835	10,14992046	46,73163986	-125,2	39,1	418,1	-118,3	56,8	418,1	0
443836	10,30327034	46,65594101	-120,6	49,6	307,2	-112,5	66,6	305,4	0
443837	10,30745983	46,65596008	-121,3	48,6	308,4	-113,4	65,6	305,9	0
443838	10,27958965	46,65367126	-112,8	83,6	247,3	-95,2	97,3	259,1	60
443839	10,34879971	46,66342926	-117,1	84,3	241,4	-101,0	88,8	266,8	0
443840	10,31626987	46,65312958	-121,6	47,6	306,9	-113,6	64,6	304,5	0
443841	10,43548012	46,53606033	-126,4	65,9	292,1	-111,0	70,4	318,7	25
443842	10,43620014	46,53784180	-126,8	55,0	300,8	-112,1	68,4	319,4	25
443843	10,42868996	46,55413055	-125,1	58,6	301,0	-110,1	71,9	318,3	0
443844	10,42813015	46,55178833	-127,2	55,0	303,1	-112,2	68,3	319,8	0
443845	10,43262959	46,54735947	-126,8	55,0	301,2	-112,1	68,4	319,7	0
443846	10,43089962	46,54608154	-129,3	49,2	305,5	-115,5	62,6	324,1	2
443847	10,09780025	46,77273941	-111,5	84,6	348,6	-95,6	98,7	366,7	0
443848	10,07483006	46,79138947	-137,5	35,1	461,7	-123,9	48,6	514,3	0
443849	10,15266037	46,73711014	-121,6	46,1	404,5	-114,4	63,9	407,1	0
443850	10,14828014	46,73246002	-124,5	39,0	422,9	-117,7	56,8	422,8	0
443851	10,30996990	46,64223099	-116,0	77,4	252,3	-98,8	90,8	264,8	0
443852	10,34718037	46,64400864	-118,3	81,5	251,8	-102,0	86,1	276,9	0
443853	10,34340954	46,64318848	-122,5	66,4	271,7	-105,7	79,7	285,3	0
443854	10,33876038	46,64022064	-116,0	58,4	292,9	-107,8	75,4	292,5	0
443855	10,25277042	47,40560913	-102,0	145,4	527,3	-79,0	156,4	547,6	0
443856	10,33615971	46,64353943	-127,1	57,2	284,6	-110,8	70,5	299,2	0
443857	10,33421993	46,64358902	-124,6	62,0	276,0	-107,8	75,4	290,0	0
443858	10,32882977	46,63796997	-118,1	74,8	258,2	-100,9	88,5	271,0	0
443859	10,34138012	46,66493988	-118,6	81,3	243,5	-102,7	85,8	269,0	0
443860	10,33615971	46,65660095	-116,9	57,0	297,4	-108,9	74,0	294,5	0
443861	10,33038998	46,65074921	-126,1	59,6	279,1	-109,6	73,0	293,2	0
443862	10,26292038	46,64173889	-111,1	93,5	229,6	-94,6	98,4	251,3	60
443863	10,26255989	46,64157867	-111,1	93,5	229,6	-94,6	98,4	251,3	60
443864	10,26449013	46,63911819	-113,8	88,8	232,2	-97,0	93,9	254,4	60
443865	10,38838959	47,39427185	-125,5	87,7	640,0	-104,4	97,9	690,6	100
443866	10,42059994	47,39268875	-122,7	93,7	603,0	-101,6	104,1	657,7	100
443867	10,42238998	47,39196014	-122,7	93,1	586,6	-101,6	103,5	655,8	100
443868	10,42290974	47,39088821	-123,7	91,1	591,9	-102,6	101,5	662,0	100
443869	10,42103958	47,38904190	-127,3	82,0	618,2	-107,2	92,4	690,6	100
443870	10,40120029	47,38560867	-113,6	112,4	566,4	-92,2	124,4	582,7	100
443871	10,39663029	47,38373947	-119,7	99,3	574,7	-98,5	110,1	624,7	100
443872	10,38119984	47,39247131	-130,0	76,6	670,5	-109,4	86,8	723,5	100
443873	10,26686954	46,63071823	-116,8	82,8	242,3	-100,5	87,9	266,1	60
443874	10,26220989	46,62895966	-117,5	82,2	243,8	-100,6	86,9	267,3	60
443875	9,29024029	46,87554932	-127,6	45,9	581,1	-116,8	58,6	626,9	0
443876	9,29598999	46,85599899	-110,0	72,8	514,8	-98,4	86,1	555,7	0
443877	9,26292038	46,86803818	-107,9	75,7	525,1	-96,3	88,9	567,5	0
443878	9,28911018	46,86196899	-115,2	65,5	534,5	-103,5	78,3	577,4	0
443879	9,27501011	46,86634064	-119,0	59,0	549,5	-107,8	72,2	593,8	0
443880	11,51615047	47,21133041	-140,8	53,0	518,7	-123,2	68,0	657,6	0
443881	11,52402973	47,20877075	-141,1	52,0	518,1	-124,0	67,0	655,9	0
443882	11,52066040	47,20862961	-138,4	57,0	508,4	-120,5	72,2	640,5	0
443883	11,52056026	47,20866013	-138,4	57,0	508,4	-120,5	72,2	640,5	0
443884	11,52064991	47,20858002	-138,4	57,0	508,4	-120,5	72,2	640,5	0
443885	11,52087021	47,20848083	-139,7	55,0	511,3	-122,1	70,2	643,6	0
443886	11,51632977	47,21125031	-140,8	53,0	518,7	-123,2	68,0	657,6	0
443887	11,51628971	47,21129990	-140,8	53,0	518,7	-123,2	68,0	657,6	0
443888	11,02503967	46,82035065	-155,3	10,6	310,2	-143,0	20,8	342,1	6
443889	11,01410007	46,81983948	-148,8	21,0	302,1	-137,1	31,5	334,1	6
443890	10,99378967	46,82754898	-127,8	55,5	288,0	-116,3	66,1	324,4	0
443891	10,99538040	46,82397079	-124,7	61,2	287,9	-112,8	71,3	321,5	5
443892	10,99584007	46,82563019	-129,8	53,2	288,6	-118,3	63,6	323,0	6
443893	11,01360989	46,84880829	-121,2	68,7	273,8	-108,7	79,3	307,0	0
443894	10,98822021	46,80456924	-141,7	32,7	302,1	-130,4	43,0	335,9	0
443895	10,43286991	46,54619980	-126,9	54,0	302,4	-112,7	67,4	321,0	0
443896	10,43270969	46,54634094	-126,9	54,0	302,4	-112,7	67,4	321,0	0
443897	10,43552971	46,54420090	-124,8	58,0	299,0	-110,6	71,4	317,2	0
443898	9,59482956	46,76092911	-113,3	48,0	465,0	-110,4	66,8	490,2	0
443899	9,59636974	46,77334976	-119,3	37,9	489,7	-116,5	56,3	516,0	0
443900	9,62051964	46,76541901	-114,8	46,7	473,1	-111,2	65,5	497,1	0
443901	9,63144970	46,78527069	-116,6	62,9	443,7	-104,9	76,7	483,3	60
443902	9,64186955	46,78126907	-113,4	67,9	435,4	-101,8	81,7	474,0	60
443903	9,62403011	46,78607941	-103,8	84,2	427,8	-92,3	97,7	453,5	60
443904	10,32032013	46,94478989	-127,9	58,7	380,3	-114,4	71,7	397,8	0
443905	10,32087994	46,94459915	-137,3	62,2	360,7	-114,4	71,7	398,4	0
443906	10,32075977	46,94406891	-126,8	61,7	373,8	-113,3	74,7	390,8	0
443907	11,73814011	46,50394058	-110,0	60,5	471,6	-106,2	78,7	519,3	100
443908	11,73672962	46,50408936	-111,0	58,5	474,6	-107,2	76,7	523,6	100
443909	11,73668957	46,50405884	-111,0	58,5	474,6	-107,2	76,7	523,6	100
443910	11,73666000	46,50400162	-111,0	58,5	474,6	-107,2	76,7	523,6	100
443911	11,73661995	46,50399017	-111,0	58,5	474,6	-107,2	76,7	523,6	100
443912	11,73659039	46,50400925	-111,0	58,5	474,6	-107,2	76,7	523,6	100
443913	11,73661041	46,50399017	-111,0	58,5	474,6	-107,2	76,7	523,6	100
443914	11,73682976	46,50400925	-111,0	58,5	474,6	-107,2	76,7	523,6	100
443915	11,73678970	46,50402069	-111,0	58,5	474,6	-107,2	76,7	523,6	100
443916	11,73676014	46,50407028	-111,0	58,5	474,6	-107,2	76,7	523,6	100
443917	11,73665047	46,50411987	-111,0	58,5	474,6	-107,2	76,7	523,6	100
443918	11,73394012	46,50453949	-111,0	56,6	477,9	-107,3	74,9	527,0	100
443919	11,58775043	46,50753021	-109,1	65,2	419,6	-101,6	83,1	471,2	100
443920	11,57884026	46,50857925	-109,8	60,7	423,9	-103,8	78,6	474,9	100
443921	11,57495022	46,51670837	-111,7	57,9	420,2	-105,1	75,6	468,2	100
443922	11,58854961	46,50664902	-106,8	66,1	419,5	-101,2	83,9	470,4	100
443923	11,49260044	46,95058060	-129,1	69,2	372,2	-108,8	84,1	450,2	0
443924	11,49001026	46,94955826	-130,3	66,6	373,1	-110,3	81,5	450,8	0
443925	11,49493980	46,94926071	-130,3	66,6	372,6	-110,3	81,5	449,7	0
443926	11,49720001	46,94964981	-131,4	63,6	375,8	-111,4	78,5	453,6	0
443927	11,50127983	46,94882965	-134,0	58,9	376,4	-114,4	73,6	463,9	0
443928	11,50115967	46,94871902	-134,0	58,9	376,4	-114,4	73,6	463,9	0
443929	11,49252987	46,95042038	-129,1	69,2	372,2	-108,8	84,1	450,2	0
443930	11,50240040	46,93682098	-139,2	45,3	351,9	-120,6	59,9	454,8	0
443931	11,49347973	46,94009018	-131,4	63,9	358,9	-111,4	78,6	441,7	0
443932	11,49238968	46,94047928	-131,4	63,9	358,9	-111,4	78,6	441,7	0
443933	11,49275017	46,94044876	-131,4	63,9	358,9	-111,4	78,6	441,7	0
443934	11,50119019	46,94113159	-138,9	46,9	373,1	-120,0	61,5	459,1	0
443935	11,50249958	46,93730164	-139,2	45,3	351,9	-120,6	59,9	454,8	0
443936	11,50257015	46,93748093	-141,4	40,7	357,8	-122,8	54,9	462,9	0
443937	11,50257015	46,93748856	-141,4	40,7	357,8	-122,8	54,9	462,9	0
443938	11,50257969	46,93753815	-141,4	40,7	357,8	-122,8	54,9	462,9	0
443939	11,50259972	46,93700027	-139,2	45,3	351,9	-120,6	59,9	454,8	0
443940	11,50251961	46,93698883	-139,2	45,3	351,9	-120,6	59,9	454,8	0
443941	10,31564045	46,94412994	-139,7	57,7	369,9	-117,2	67,2	406,5	0
443942	10,32120991	46,94244003	-136,2	65,2	351,7	-113,1	74,9	388,2	0
443943	10,32950020	46,94104004	-128,8	80,0	321,0	-105,5	89,8	355,0	0
443944	10,01550961	46,90039063	-135,4	34,9	538,5	-125,6	46,8	540,8	0
443945	9,87514019	46,96596146	-117,2	62,4	507,7	-108,7	75,3	518,4	0
443946	9,96527004	46,96038055	-128,7	43,7	522,1	-120,5	55,9	536,7	0
443947	9,96469975	46,95082855	-118,0	63,0	501,0	-109,9	75,5	507,7	0
443948	9,98204041	46,94778061	-118,1	63,9	504,9	-109,3	76,0	510,3	0
443949	10,00963020	46,90663910	-122,0	58,3	495,2	-112,6	70,4	497,0	0
443950	9,93640995	46,92375946	-115,0	67,8	472,0	-105,9	80,2	476,3	0
443951	10,30550957	46,94081879	-133,3	43,3	411,9	-122,4	57,0	425,7	0
443952	10,31404972	46,94293976	-139,7	56,7	369,4	-117,2	66,5	408,0	0
443953	10,31766033	46,94424057	-137,6	61,2	362,2	-115,3	70,7	399,7	0
443954	9,90614986	46,95549011	-102,3	90,8	456,7	-94,4	103,8	465,6	11
443955	9,87491989	46,96630096	-120,1	59,9	476,1	-109,8	73,4	522,5	0
443956	9,86789990	46,96953964	-118,1	63,4	468,1	-108,3	76,8	514,7	46
443957	9,92029953	46,95793915	-93,6	109,0	440,9	-85,9	122,2	432,4	0
443958	9,87553978	46,96636963	-117,2	62,4	507,7	-108,7	75,3	518,4	0
443959	10,24100018	47,35324860	-114,5	112,2	593,6	-93,0	123,3	641,0	80
443960	10,22893047	47,36323929	-122,8	90,1	678,9	-102,4	100,6	723,2	80
443961	10,23351955	47,36980057	-119,0	100,4	673,4	-97,8	111,0	699,3	80
443962	10,34918022	47,41003036	-125,1	86,8	689,1	-104,1	97,5	743,3	100
443963	10,34576988	47,41302872	-124,6	88,5	709,4	-103,2	99,1	758,3	100
443964	10,35083961	47,41017914	-125,9	85,7	714,1	-104,9	96,5	746,6	100
443965	10,35103035	47,40554810	-124,5	89,7	701,7	-103,0	100,5	733,6	100
443966	10,53330040	47,04896164	-129,6	54,7	446,6	-119,0	68,7	476,0	1
443967	10,53102970	47,05205154	-132,8	45,8	472,2	-124,0	59,8	503,6	1
443968	10,53067017	47,05168915	-130,7	51,1	455,3	-121,2	65,3	482,9	1
443969	10,53040981	47,05101013	-130,7	51,1	455,3	-121,2	65,3	482,9	1
443970	10,53308010	47,04930115	-129,6	54,7	446,6	-119,0	68,7	476,0	1
443971	10,53289032	47,05447006	-139,1	39,0	484,5	-128,1	52,0	520,8	1
443972	10,52558994	47,03567123	-132,0	44,7	465,9	-124,8	57,5	480,3	0
443973	10,53647995	47,02307129	-125,6	64,4	386,8	-114,0	79,0	412,9	0
443974	10,52565956	47,03561020	-132,0	44,7	465,9	-124,8	57,5	480,3	0
443975	10,52752018	47,03390121	-129,8	49,5	451,3	-122,1	62,3	464,4	0
443976	10,54106998	47,03501129	-125,5	64,7	400,4	-114,1	79,1	427,1	0
443977	9,99295998	46,91510010	-115,9	68,7	479,0	-106,7	80,9	481,7	0
443978	9,94544983	46,92546844	-120,9	58,1	489,5	-112,1	70,4	495,5	0
443979	10,25508976	47,29975891	-117,1	102,5	549,8	-96,8	114,6	580,6	82
443980	10,24386978	47,29051971	-121,8	89,6	554,0	-102,6	101,6	598,9	100
443981	10,25139999	47,29161072	-121,5	92,2	564,3	-101,6	104,3	596,6	100
443982	10,25438023	47,29874039	-118,4	97,5	559,8	-98,7	109,6	591,7	93
443983	10,25341988	47,28752899	-127,5	77,7	560,4	-108,6	88,0	621,6	100
443984	10,35799026	47,35810852	-120,7	98,0	590,2	-99,5	108,7	620,8	100
443985	10,23357010	47,36975098	-119,0	100,4	673,4	-97,8	111,0	699,3	80
443986	10,22844028	47,36344147	-116,3	94,1	636,0	-101,8	101,6	724,2	80
443987	10,22712994	47,36228180	-122,1	91,1	648,6	-101,8	101,6	718,0	80
443988	10,21718979	47,35153961	-123,6	88,1	675,8	-102,8	98,8	719,7	80
443989	10,21716976	47,35147858	-123,0	88,2	649,4	-102,8	98,8	719,7	80
443990	10,21623039	47,34894180	-123,6	87,1	674,2	-103,6	97,5	719,2	80
443991	10,36579037	47,34827042	-131,3	71,6	607,9	-112,3	81,9	677,8	100
443992	10,36464024	47,34215927	-132,3	68,2	617,5	-113,6	78,6	688,3	93
443993	10,30714989	47,29811096	-126,0	70,9	565,5	-113,5	78,1	643,9	86
443994	10,27103996	47,28614044	-132,8	66,5	588,3	-114,5	76,8	639,1	86
443995	10,38202953	47,38491821	-125,4	76,3	636,6	-111,4	83,1	723,9	100
443996	10,38348961	47,37704086	-125,5	87,1	613,2	-104,4	97,5	661,4	100
443997	10,25448990	47,28710175	-127,4	77,4	570,5	-108,5	89,0	618,0	100
443998	10,24456024	47,29029083	-123,6	86,2	577,4	-103,8	98,3	609,6	100
443999	10,25526047	47,28882980	-127,5	76,4	574,7	-108,6	88,0	622,5	100
444000	10,35144043	47,36186981	-126,2	85,5	624,8	-105,4	96,0	673,2	100
444001	10,35573006	47,35815811	-121,7	95,5	606,9	-100,5	106,0	638,4	100
444002	10,32196999	47,30297089	-125,1	74,0	566,0	-112,5	81,1	643,4	70
444003	10,30414963	47,29681015	-133,8	64,5	586,3	-115,3	74,7	639,8	86
444004	10,31585979	47,31491089	-118,4	89,9	545,5	-104,6	97,6	621,1	100
444005	11,79341984	47,45783997	-141,4	73,1	761,3	-124,0	79,1	1030,7	93
444006	11,79331017	47,45772171	-141,1	73,9	763,8	-123,4	80,0	1033,7	93
444007	11,79329014	47,45774078	-141,1	73,9	763,8	-123,4	80,0	1033,7	93
444008	11,79333019	47,45774078	-141,1	73,9	763,8	-123,4	80,0	1033,7	93
444009	11,79335976	47,45775986	-141,4	73,1	761,3	-124,0	79,1	1030,7	93
444010	11,79339981	47,45779037	-141,4	73,1	761,3	-124,0	79,1	1030,7	93
444011	11,75146961	47,45267105	-135,2	81,6	784,1	-117,1	87,9	1060,1	93
444012	11,77733040	47,44776917	-131,7	89,0	809,9	-113,9	95,4	1102,7	81
444013	11,77581978	47,44388962	-132,4	88,0	831,1	-114,2	94,8	1132,2	81
444014	11,75574970	47,45605087	-136,2	79,6	791,0	-118,1	85,9	1069,7	93
444015	11,77550983	47,45632935	-135,8	82,1	790,1	-117,8	88,2	1069,8	93
444016	11,76803970	47,45214844	-131,6	88,6	804,0	-112,9	95,0	1089,9	93
444017	11,77340984	47,44398117	-128,6	93,8	824,2	-110,1	100,3	1124,1	81
444018	10,38385010	47,38233948	-123,5	79,8	617,7	-109,4	86,8	702,7	100
444019	10,25255966	47,29953003	-119,2	97,3	561,6	-98,9	109,4	593,6	80
444020	10,35153961	47,36182022	-126,2	85,5	624,8	-105,4	96,0	673,2	100
444021	10,30745983	47,29880905	-125,9	71,9	565,5	-113,2	79,1	643,9	80
444022	12,77264977	47,07260895	-136,0	62,4	537,4	-128,1	77,9	536,6	56
444023	12,77165031	47,07434845	-142,5	59,0	528,9	-129,2	75,3	556,2	56
444024	12,77213001	47,07637024	-137,8	59,4	556,4	-130,1	75,1	559,8	56
444025	12,77285004	47,07704926	-138,9	56,8	568,8	-131,1	72,3	572,0	56
444026	12,77412987	47,07913971	-141,6	50,8	596,3	-133,9	66,3	599,7	56
444027	12,77622032	47,07823181	-142,6	49,4	592,9	-134,8	65,1	596,7	54
444028	12,77842045	47,08029938	-150,7	47,4	545,5	-136,6	61,9	615,7	43
444029	12,77814960	47,08105087	-150,4	47,7	548,6	-135,8	62,1	619,0	43
444030	12,77828026	47,08135986	-153,5	46,5	566,9	-135,8	62,1	619,0	43
444031	12,77845001	47,08189011	-150,9	46,4	551,6	-136,6	60,9	622,6	43
444032	12,77978992	47,08259964	-151,9	45,2	557,9	-137,6	59,3	629,6	43
444033	12,77381992	47,07572937	-140,2	53,8	574,1	-132,2	69,3	577,6	56
444034	12,76620960	47,07368088	-133,4	75,3	484,9	-123,3	87,9	508,6	56
444035	12,76698971	47,08026123	-134,4	65,3	557,3	-126,4	80,9	560,4	56
444036	12,76451015	47,07984161	-135,7	63,3	562,8	-128,1	78,6	566,0	56
444037	12,76403999	47,07875061	-135,7	63,3	562,8	-128,1	78,6	566,0	56
444038	12,76381016	47,07923126	-135,7	63,3	562,8	-128,1	78,6	566,0	56
444039	12,73563957	47,08975983	-150,5	45,6	649,6	-136,9	60,6	712,0	26
444040	12,73550987	47,08953857	-150,5	45,6	649,6	-136,9	60,6	712,0	26
444041	12,73558998	47,08958054	-150,5	45,6	649,6	-136,9	60,6	712,0	26
444042	12,73534966	47,08951950	-150,5	45,6	649,6	-136,9	60,6	712,0	26
444043	12,73540020	47,08868027	-149,3	50,9	606,9	-134,9	65,1	688,9	26
444044	12,73659992	47,08827972	-148,3	49,6	629,1	-134,9	64,4	690,0	26
444045	12,73686028	47,08834076	-148,7	48,6	631,5	-135,7	63,8	691,8	26
444046	12,73692036	47,08853149	-148,7	48,6	631,5	-135,7	63,8	691,8	26
444047	12,73631001	47,08919144	-154,6	44,9	646,9	-136,9	60,8	708,6	26
444048	12,73653984	47,08913040	-154,6	44,9	646,9	-136,9	60,8	708,6	26
444049	12,73091984	47,09011078	-150,8	47,3	635,8	-136,7	61,2	721,3	26
444050	12,73106956	47,09014893	-150,8	47,3	635,8	-136,7	61,2	721,3	26
444051	12,73118019	47,09011078	-152,0	45,3	641,5	-137,7	59,2	728,5	26
444052	12,73029995	47,09011841	-150,8	47,3	635,8	-136,7	61,2	721,3	26
444053	12,73021030	47,09003067	-150,8	47,3	635,8	-136,7	61,2	721,3	26
444054	12,73031998	47,08996964	-150,8	47,3	635,8	-136,7	61,2	721,3	26
444055	12,72745037	47,09120941	-155,0	43,8	673,6	-137,7	59,2	738,2	26
444056	12,72782993	47,09114075	-154,8	43,9	669,4	-137,7	59,8	733,6	26
444057	12,73464012	47,09275055	-158,6	35,9	684,0	-141,5	51,6	749,9	26
444058	12,73441982	47,09265137	-154,5	36,7	689,5	-141,4	51,8	755,9	26
444059	12,73406029	47,09244919	-158,6	36,0	689,6	-141,4	51,8	755,9	26
444060	12,73410988	47,09204865	-157,4	38,9	677,4	-140,4	54,6	742,5	26
444061	12,73686981	47,09138870	-156,2	40,9	666,3	-138,7	56,6	730,4	26
444062	12,73746967	47,09091187	-155,6	42,9	658,0	-137,9	58,6	720,8	26
444063	10,36828041	47,34474945	-135,3	62,4	629,4	-116,5	72,7	701,1	93
444064	10,36783028	47,34461975	-135,3	62,4	629,4	-116,5	72,7	701,1	93
444065	10,35330009	47,32949066	-133,3	66,4	625,4	-114,4	76,7	697,0	96
444066	10,35449028	47,33135986	-133,3	65,9	629,4	-114,7	76,0	701,9	95
444067	10,36588001	47,34772110	-132,0	70,2	613,3	-112,6	80,6	683,8	100
444068	10,35251999	47,32838058	-126,5	72,0	603,0	-113,3	79,1	686,3	96
444069	10,35863018	47,33687973	-128,5	67,5	622,6	-115,4	74,7	709,5	93
444070	10,32750034	47,31378174	-122,0	90,7	552,7	-102,5	102,6	603,2	100
444071	10,32752037	47,31338120	-116,6	94,9	529,1	-102,5	102,6	603,2	100
444072	10,32767010	47,31219101	-117,3	94,4	544,0	-102,8	102,3	603,7	100
444073	10,33187962	47,32358932	-125,3	73,6	594,7	-112,6	80,9	677,5	100
444074	10,36783028	47,36605072	-111,5	120,1	507,5	-89,6	130,9	551,5	100
444075	10,38409042	47,36587906	-125,7	84,4	596,6	-105,5	96,0	652,5	100
444076	10,38560009	47,35977936	-126,7	82,5	596,7	-106,4	94,3	652,3	100
444077	10,35155964	47,38282013	-104,7	138,5	485,6	-81,8	149,0	514,3	100
444078	10,36730957	47,36537933	-111,7	120,4	526,0	-89,6	130,9	553,6	100
444079	10,37539959	47,36489868	-117,8	102,5	552,5	-96,8	114,2	604,9	100
444080	10,37539959	47,36489868	-118,5	103,8	559,1	-96,8	114,2	604,9	100
444081	10,26371002	47,29301071	-131,8	66,9	583,7	-113,7	77,1	647,6	100
444082	10,26340961	47,29140091	-135,8	58,7	606,9	-117,7	68,9	660,3	100
444083	10,25714016	47,29066086	-128,5	75,4	579,7	-109,6	87,0	627,9	100
444084	10,25883007	47,28799820	-129,5	72,8	586,5	-110,6	84,7	634,6	100
444085	10,25942039	47,28950882	-129,5	74,7	565,0	-110,6	85,0	626,8	100
444086	10,35089970	47,41059113	-125,9	85,7	714,1	-104,9	96,5	746,6	100
444087	10,35879993	47,39638901	-126,2	83,8	650,4	-106,1	93,9	723,4	100
444088	10,37843037	47,39553833	-124,5	89,1	641,8	-103,4	99,5	693,2	100
444089	10,34438038	47,42147827	-130,2	76,2	776,6	-109,2	86,8	829,3	100
444090	10,35079956	47,41218948	-126,6	85,6	702,5	-105,1	96,1	752,8	100
444091	10,35256004	47,40402985	-125,3	88,1	684,0	-103,4	98,5	733,0	100
444092	10,35437012	47,40103912	-125,9	85,7	700,2	-104,9	96,5	732,4	100
444093	10,34066963	47,40285110	-119,7	101,0	665,8	-97,5	111,8	694,5	100
444094	11,53044033	47,19924927	-146,5	42,6	545,3	-129,1	57,5	691,6	19
444095	11,53174019	47,20103073	-145,6	43,1	538,1	-128,9	58,1	682,4	0
444096	11,53182030	47,19784164	-146,9	41,0	544,8	-130,0	56,1	691,0	20
444097	11,49353981	46,94087982	-132,5	61,1	371,0	-112,5	75,7	447,8	0
444098	11,49755955	46,94145966	-135,3	53,7	367,1	-116,0	68,3	452,0	0
444099	11,49258041	46,94055939	-131,4	63,9	358,9	-111,4	78,6	441,7	0
444100	11,49328995	46,94084930	-132,5	61,1	371,0	-112,5	75,7	447,8	0
444101	11,49295998	46,94049072	-131,4	63,9	358,9	-111,4	78,6	441,7	0
444102	11,50415039	46,94496918	-140,0	44,6	387,5	-121,1	58,9	477,3	0
444103	11,50459957	46,94567108	-141,7	40,0	373,8	-123,5	54,5	484,0	0
444104	11,50452042	46,94561005	-141,7	40,0	373,8	-123,5	54,5	484,0	0
444105	11,50574017	46,94889069	-140,3	43,3	369,8	-121,7	57,9	479,0	0
444106	11,50362968	46,94556046	-141,8	39,6	392,4	-123,6	53,9	483,1	0
444107	11,62868023	46,49483109	-107,3	60,9	433,8	-102,4	78,8	484,3	100
444108	11,63376045	46,49779892	-110,3	55,7	446,9	-104,7	73,4	494,5	100
444109	11,62372017	46,49721909	-105,6	66,7	429,1	-100,3	84,6	479,4	100
444110	11,61546040	46,49597931	-108,6	60,7	431,9	-102,9	78,6	483,0	100
444111	11,61456013	46,49843979	-112,6	52,4	439,4	-106,4	70,2	486,8	100
444112	11,75035000	46,51308823	-105,3	70,7	462,4	-102,0	89,3	507,5	100
444113	11,77038956	46,50738144	-108,0	70,7	464,7	-102,6	88,8	509,6	100
444114	11,81233978	46,51113129	-111,5	58,3	492,7	-108,4	76,9	537,9	25
444115	11,81009960	46,51076126	-111,5	58,4	489,9	-108,0	77,0	533,9	25
444116	11,80897045	46,51082993	-111,5	58,4	485,6	-108,0	77,0	528,6	25
444117	12,75069046	47,06214905	-144,1	65,9	470,0	-126,3	81,6	514,7	43
444118	12,75802994	47,06267166	-143,1	67,4	457,0	-125,3	82,9	501,0	43
444119	12,76566982	47,06978989	-130,8	80,4	454,8	-120,5	93,5	485,1	56
444120	12,76881027	47,05596924	-145,6	61,9	464,1	-128,1	77,6	508,2	56
444121	12,78034973	47,07263947	-151,0	51,5	516,9	-133,8	67,2	565,6	56
444122	12,77925968	47,07109070	-149,0	54,5	530,1	-131,8	70,4	561,7	56
444123	12,78100967	47,07373810	-153,2	47,1	535,8	-135,8	62,9	586,3	56
444124	12,78489971	47,09014893	-151,9	44,4	588,7	-137,6	58,9	665,1	56
444125	12,78477955	47,09043884	-151,9	44,4	588,7	-137,6	58,9	665,1	56
444126	12,78283978	47,08473969	-156,9	39,9	596,1	-139,6	55,6	651,1	51
444127	12,78357983	47,07958984	-155,9	41,8	570,6	-138,6	57,3	623,2	43
444128	12,78446007	47,08126831	-157,1	38,9	585,0	-139,6	54,6	639,0	43
444129	12,78431988	47,09093857	-151,9	44,4	588,7	-137,6	58,9	665,1	56
444130	12,78489017	47,09024048	-151,9	44,4	588,7	-137,6	58,9	665,1	56
444131	12,73974991	47,08560181	-149,9	50,2	632,0	-133,9	66,3	669,6	26
444132	12,73668957	47,08498001	-137,8	59,3	646,0	-130,1	74,6	649,2	26
444133	12,73797035	47,08580017	-141,5	52,1	663,9	-133,9	67,4	667,1	26
444134	12,73423958	47,08930969	-144,7	45,2	708,7	-136,9	60,6	712,0	26
444135	12,73447990	47,08922958	-154,6	44,9	649,7	-136,9	60,6	712,0	26
444136	12,73394966	47,08995819	-156,0	41,9	659,4	-138,7	57,8	723,0	26
444137	12,73410034	47,08975983	-144,7	45,2	708,7	-136,9	60,6	712,0	26
444138	12,73033047	47,08995056	-150,8	47,3	635,8	-136,7	61,2	721,3	26
444139	12,73021030	47,09008026	-150,8	47,3	635,8	-136,7	61,2	721,3	26
444140	12,73025036	47,08966827	-150,3	49,3	625,0	-135,9	63,2	709,6	26
444141	12,72980022	47,09056091	-150,8	47,9	632,7	-136,7	62,1	718,7	26
444142	12,73048019	47,08914948	-150,3	49,3	625,0	-135,9	63,2	709,6	26
444143	12,73095036	47,09019852	-150,8	47,3	635,8	-136,7	61,2	721,3	26
444144	12,73081017	47,08892822	-150,3	49,3	625,0	-135,9	63,2	709,6	26
444145	12,73034954	47,08935165	-150,3	49,3	625,0	-135,9	63,2	709,6	26
444146	12,73116016	47,09115982	-150,9	43,6	667,3	-137,7	58,8	731,9	26
444147	12,73104000	47,08885956	-150,3	49,3	625,0	-135,9	63,2	709,6	26
444148	12,73106003	47,08908081	-150,3	49,3	625,0	-135,9	63,2	709,6	26
444149	12,73112965	47,08943176	-150,3	49,3	625,0	-135,9	63,2	709,6	26
444150	12,73163986	47,08977127	-149,7	46,5	653,4	-136,7	61,2	716,1	26
444151	12,73001003	47,09024811	-150,8	47,9	632,7	-136,7	62,1	718,7	26
444153	12,74664021	47,07051849	-129,5	75,0	514,5	-121,4	90,5	522,9	43
444154	12,75998020	47,06600952	-130,6	74,0	483,2	-122,5	89,5	490,6	43
444155	12,76016998	47,06589127	-130,6	74,0	483,2	-122,5	89,5	490,6	43
444156	12,76056957	47,06555939	-128,5	77,0	466,1	-120,5	92,5	473,5	43
444157	12,73966980	47,08589935	-149,9	50,2	632,0	-133,9	66,3	669,6	26
444158	12,73725986	47,08763885	-150,0	50,0	608,2	-134,0	66,1	678,9	26
444159	12,73773956	47,08752060	-150,0	50,0	608,2	-134,0	66,1	678,9	26
444160	12,75794983	47,08840179	-154,1	38,6	635,2	-140,7	53,6	694,7	56
444161	12,73460007	47,09132004	-147,4	39,7	718,3	-139,7	55,2	735,8	26
444162	12,73474979	47,09342957	-161,8	30,4	708,9	-144,4	45,9	776,8	26
444163	12,73482990	47,09616852	-159,3	26,7	737,2	-146,5	41,6	808,4	26
444164	12,73488045	47,09595108	-160,6	27,6	711,4	-146,5	41,6	808,4	26
444165	12,72506046	47,09267044	-156,0	41,9	684,1	-138,7	57,6	750,1	26
444166	12,78369999	47,09236145	-153,2	39,4	642,4	-140,3	53,9	700,0	56
444167	12,78388023	47,09294891	-153,2	39,4	642,4	-140,3	53,9	700,0	56
444168	12,78236008	47,09257126	-155,3	35,3	650,8	-142,3	49,6	709,3	56
444169	12,78454971	47,09181976	-154,3	39,4	613,7	-140,3	53,9	693,0	56
444170	12,78112030	47,08552933	-154,5	44,8	587,6	-136,8	60,3	641,8	56
444171	12,77982044	47,08573151	-154,5	44,8	587,6	-136,8	60,3	641,8	56
444172	12,77824020	47,08226013	-153,7	46,5	571,1	-136,6	62,1	623,7	43
444173	12,78083992	47,08147049	-151,9	44,4	556,5	-137,6	58,9	627,9	43
444174	12,77816010	47,08079910	-150,2	48,4	543,2	-135,8	62,9	613,0	43
444175	12,77799988	47,08066940	-150,2	48,4	543,2	-135,8	62,9	613,0	43
444176	12,77357006	47,07516861	-138,1	58,3	559,3	-130,2	73,6	562,1	56
444177	12,73536015	47,06771851	-144,1	45,8	633,0	-136,5	61,2	643,8	26
444178	12,73056984	47,09049988	-150,8	47,3	635,8	-136,7	61,2	721,3	26
444179	12,73075008	47,09000015	-149,7	46,5	658,6	-136,7	61,2	721,3	26
444180	12,73073959	47,08992004	-150,3	49,3	625,0	-135,9	63,2	709,6	26
444181	12,73093033	47,09001923	-150,8	47,3	635,8	-136,7	61,2	721,3	26
444182	12,73126984	47,09014893	-152,0	45,3	641,5	-137,7	59,2	728,5	26
444183	12,73130989	47,09019089	-152,0	45,3	641,5	-137,7	59,2	728,5	26
444184	12,73110008	47,09051132	-150,8	47,3	635,8	-136,7	61,2	721,3	26
444185	12,72964001	47,09120178	-150,5	45,5	665,9	-136,9	60,2	729,8	26
444186	12,72840977	47,09106064	-149,7	46,5	660,0	-136,7	61,2	723,4	26
444187	12,73145962	47,09091187	-150,9	44,5	664,5	-137,7	59,2	728,5	26
444188	13,93828964	46,95199966	-125,1	83,4	487,7	-110,1	99,4	506,0	34
444189	13,93056011	46,95296860	-135,8	61,5	523,6	-121,4	77,3	539,6	34
444190	13,92922020	46,95154953	-138,1	56,2	522,8	-123,8	71,8	545,1	34
444191	13,92418003	46,95444107	-135,4	62,1	519,2	-121,7	78,0	536,7	34
444192	13,92605019	46,93500137	-121,6	91,7	484,6	-106,5	107,9	492,1	19
444193	13,93083000	46,95330048	-135,3	62,1	518,5	-120,8	77,7	541,0	34
444194	13,93037987	46,95360947	-135,3	62,1	518,5	-120,8	77,7	541,0	34
444195	13,93111038	46,95328903	-135,3	62,1	518,5	-120,8	77,7	541,0	34
444196	13,92986965	46,95372009	-134,8	63,1	518,1	-120,4	78,7	540,1	34
444197	13,93012047	46,95373917	-134,8	63,1	518,1	-120,4	78,7	540,1	34
444198	13,93653965	46,95771027	-122,6	89,5	489,9	-107,7	105,6	502,9	34
444199	13,93636036	46,95378876	-128,8	75,7	501,8	-113,9	91,5	520,6	34
444200	13,93105030	46,95325089	-135,3	62,1	518,5	-120,8	77,7	541,0	34
444201	13,93264961	46,94572830	-136,0	62,1	518,3	-121,5	77,8	542,4	19
444202	13,94213963	46,94055176	-135,1	62,3	518,6	-120,8	78,4	536,7	19
444203	13,94075012	46,94115067	-135,0	63,4	520,0	-120,5	79,4	537,8	19
444204	13,93984032	46,94068146	-133,9	65,4	512,8	-119,4	81,4	530,6	19
444205	13,94009972	46,94078827	-135,1	62,3	521,7	-120,8	78,4	539,9	19
444206	13,93719959	46,93619919	-129,8	73,4	500,9	-115,0	89,2	522,2	19
444207	13,93747997	46,93600845	-129,8	73,4	500,9	-115,0	89,2	522,2	19
444208	13,93539047	46,93936157	-131,2	70,7	504,9	-116,6	86,7	526,1	19
444209	13,93476963	46,94041061	-132,3	68,4	509,8	-117,7	84,4	527,1	19
444210	13,93589020	46,94149017	-133,4	65,9	512,4	-118,8	81,7	535,9	19
444211	13,93311977	46,94372940	-134,5	63,9	514,0	-119,9	79,7	538,0	19
444212	13,93445969	46,94572830	-136,0	61,4	522,0	-121,5	77,4	540,2	19
444213	13,93597031	46,95336914	-131,0	71,5	509,1	-116,5	87,2	528,8	34
444214	13,94009972	46,93251038	-128,7	76,2	499,8	-113,9	92,1	520,7	19
444215	13,94137955	46,93218994	-129,2	75,2	501,5	-114,1	91,1	522,6	19
444216	13,93922997	46,93215942	-128,2	77,2	498,0	-113,3	93,1	518,8	19
444217	13,93931961	46,93209839	-128,2	77,2	498,0	-113,3	93,1	518,8	19
444218	13,93925953	46,93107986	-128,1	78,5	494,3	-113,0	94,5	515,1	19
444219	13,93892002	46,93109894	-128,1	78,5	494,3	-113,0	94,5	515,1	19
444220	13,93842030	46,93112946	-128,1	78,5	494,3	-113,0	94,5	515,1	19
444221	13,93949986	46,93561172	-131,8	70,4	508,4	-116,8	86,2	529,8	19
444222	13,94048023	46,93706894	-133,3	67,4	511,3	-118,7	83,4	529,1	19
444223	13,94042969	46,93714905	-133,3	67,4	511,3	-118,7	83,4	529,1	19
444224	13,93651962	46,95418167	-128,8	75,7	501,8	-113,9	91,5	520,6	34
444225	13,96669960	46,93824005	-127,0	79,4	495,2	-111,4	95,5	516,7	19
444226	13,95765018	46,93579865	-127,6	78,7	494,2	-111,7	94,6	516,1	19
444227	13,96951008	46,94031906	-123,3	87,8	498,3	-107,5	103,8	506,2	19
444228	13,96255016	46,93843842	-128,7	75,7	500,8	-113,1	91,6	522,7	19
444229	13,96170998	46,93869019	-129,1	75,5	502,2	-113,3	91,2	524,1	19
444230	13,96175957	46,93854904	-129,1	75,5	502,2	-113,3	91,2	524,1	19
444231	13,96183968	46,93878937	-128,0	78,4	499,1	-112,2	94,5	520,7	19
444232	13,95845032	46,94055939	-132,4	68,5	514,7	-116,9	84,2	537,3	19
444233	13,95061016	46,95457077	-126,3	80,4	495,4	-110,7	96,3	514,8	34
444234	13,95125008	46,95383072	-126,9	79,4	496,8	-111,5	95,3	516,7	34
444235	13,94981956	46,94982147	-129,0	75,6	502,9	-113,4	91,5	522,6	34
444236	12,81748009	47,48569107	-102,4	148,3	535,4	-82,3	161,1	588,1	96
444237	12,81764984	47,48540115	-102,4	148,3	534,3	-82,3	161,1	587,1	96
444238	12,81764030	47,48579025	-102,4	148,3	534,3	-82,3	161,1	587,1	96
444239	12,71819973	47,50802994	-121,1	117,7	591,8	-101,7	129,9	658,5	100
444240	12,71669006	47,50952148	-118,2	121,0	590,9	-98,8	133,2	657,4	95
444241	12,72286034	47,50640106	-127,9	105,7	599,3	-108,8	118,0	666,5	99
444242	12,72262001	47,50568008	-128,9	104,0	598,2	-109,8	116,0	665,6	100
444243	12,71821976	47,50733948	-121,1	117,7	591,8	-101,7	129,9	658,5	100
444244	12,74872971	47,49588013	-131,0	100,6	588,5	-111,9	112,5	653,4	96
444245	12,75034046	47,49657059	-125,2	110,6	586,4	-105,8	122,5	650,5	96
444246	12,75300980	47,50027084	-115,0	126,2	581,1	-95,4	138,4	644,1	98
444247	12,73630047	47,50485992	-124,7	111,6	592,5	-105,2	123,4	658,1	95
444248	12,74872017	47,49655151	-128,4	104,7	588,1	-108,8	117,1	653,1	96
444249	12,74252033	47,50117111	-123,6	112,7	588,3	-104,2	124,8	653,4	95
444250	12,73031044	47,50711060	-137,5	91,1	605,1	-118,2	103,0	661,1	95
444251	12,72704983	47,50839996	-144,9	79,8	611,0	-125,7	91,6	667,4	95
444252	12,73118973	47,50706863	-135,6	93,6	603,2	-116,3	105,5	659,2	95
444253	12,72714043	47,50844955	-144,9	79,8	611,0	-125,7	91,6	667,4	95
444254	12,73021030	47,50669098	-137,5	91,1	605,1	-118,2	103,0	661,1	95
444255	12,73361015	47,50638962	-131,0	101,7	598,2	-111,7	113,8	664,8	95
444256	12,73180962	47,50685120	-135,6	93,6	603,2	-116,3	105,5	659,2	95
444257	12,73421001	47,50465012	-130,2	102,6	596,6	-110,8	114,5	652,3	95
444258	12,72373009	47,48976898	-149,1	72,1	621,7	-130,3	83,8	679,0	100
444259	12,72988987	47,50355148	-137,6	90,4	602,5	-118,3	102,4	658,4	95
444260	12,72871971	47,49916077	-141,4	84,9	606,1	-122,3	96,6	662,0	99
444261	12,72838020	47,49182892	-145,8	77,9	615,8	-126,8	89,6	672,5	100
444262	12,72671986	47,49095917	-146,5	76,9	617,8	-127,3	88,7	674,4	100
444263	12,72616005	47,49097824	-146,5	76,9	619,6	-127,3	88,7	676,5	100
444264	12,72408962	47,48822021	-150,9	69,9	622,4	-131,8	81,8	680,0	100
444265	12,72539997	47,49036026	-147,9	73,9	621,7	-128,8	85,7	678,0	100
444266	12,75529003	47,47179031	-137,2	90,5	596,8	-118,2	102,6	650,2	96
444267	12,75168037	47,47470856	-145,3	78,5	604,7	-126,1	90,5	658,9	96
444268	12,75212955	47,47462845	-145,3	78,5	604,7	-126,1	90,5	658,9	96
444269	12,75179005	47,47447968	-145,3	78,5	604,7	-126,1	90,5	658,9	96
444270	12,79121971	47,46282959	-107,3	138,9	524,7	-87,5	151,7	588,4	77
444271	12,76825047	47,46831894	-129,2	103,9	576,0	-109,6	116,3	637,6	96
444272	12,76414013	47,47742081	-138,1	89,3	589,7	-118,8	101,4	653,6	96
444273	12,75078964	47,47000122	-132,5	99,1	586,6	-113,1	111,3	649,8	96
444274	12,77787018	47,47229004	-141,1	83,6	586,4	-122,1	95,7	637,9	96
444275	12,75739002	47,47789001	-138,5	88,6	594,0	-119,4	100,6	647,9	96
444276	12,75716019	47,47756958	-138,5	88,6	594,0	-119,4	100,6	647,9	96
444277	12,77793980	47,47158813	-141,1	83,6	586,4	-122,1	95,7	637,9	96
444278	12,77842999	47,46957016	-129,1	104,0	567,2	-109,6	116,3	627,1	96
444279	12,74320984	47,48812103	-150,9	69,9	619,9	-131,8	81,7	676,7	100
444280	12,74172020	47,48797989	-152,9	66,5	621,3	-133,8	78,4	678,2	100
444281	12,74127007	47,48806000	-152,9	66,5	621,3	-133,8	78,4	678,2	100
444282	12,74291992	47,48699188	-149,8	71,9	617,1	-130,8	83,7	673,5	100
444283	12,74736023	47,48749924	-145,5	77,9	607,3	-126,3	89,7	663,0	96
444284	12,74732971	47,48685837	-144,5	79,9	604,2	-125,3	91,6	659,3	96
444285	12,74862957	47,48794174	-143,5	81,9	603,8	-124,3	93,6	659,0	96
444286	12,74059963	46,76379013	-139,1	67,5	481,6	-127,1	78,8	522,4	99
444287	12,73989964	46,76195908	-142,0	60,9	493,5	-130,5	71,9	535,4	99
444288	12,73980999	46,76194000	-142,0	60,9	493,5	-130,5	71,9	535,4	99
444289	12,74536991	46,76102829	-140,2	65,4	487,7	-128,1	76,1	529,7	97
444290	12,74512959	46,76099014	-140,2	65,4	487,7	-128,1	76,1	529,7	97
444291	12,74190044	46,76245117	-140,2	65,5	486,6	-128,1	76,8	528,1	99
444292	12,74534035	46,76049042	-140,2	65,4	487,7	-128,1	76,1	529,7	97
444293	12,74524021	46,75978088	-139,2	66,5	485,9	-127,1	77,8	527,7	97
444294	12,74549961	46,75978851	-139,2	66,5	485,9	-127,1	77,8	527,7	97
444295	12,74466991	46,75939941	-139,2	66,5	485,9	-127,1	77,8	527,7	97
444296	12,74571991	46,75960159	-139,2	66,5	485,9	-127,1	77,8	527,7	97
444297	12,80967045	46,76282883	-142,9	63,0	494,4	-130,7	74,0	537,8	97
444298	12,80941963	46,76282883	-142,9	63,0	494,4	-130,7	74,0	537,8	97
444299	12,80792046	46,76195908	-140,9	66,4	490,6	-128,7	77,2	533,5	97
444300	12,81035042	46,76293945	-143,9	61,4	498,9	-131,7	72,2	542,3	97
444301	12,80941010	46,76255035	-142,9	63,0	494,4	-130,7	74,0	537,8	97
444302	12,80792999	46,76343155	-141,5	65,5	490,2	-129,1	76,8	533,2	97
444303	12,80453968	46,76317978	-138,1	71,6	503,4	-125,4	82,9	525,9	97
444304	12,80438995	46,76387024	-138,4	71,4	483,6	-126,1	82,6	525,5	97
444305	12,79718971	46,76649857	-133,8	79,4	465,9	-121,5	90,6	506,4	97
444306	12,80037022	46,76694107	-138,0	71,6	495,9	-125,4	82,9	518,8	97
444307	12,80058002	46,76691818	-138,0	71,6	495,9	-125,4	82,9	518,8	97
444308	12,80049992	46,76699829	-138,0	71,6	495,9	-125,4	82,9	518,8	97
444309	12,80035019	46,76718903	-138,0	71,6	495,9	-125,4	82,9	518,8	97
444310	12,74438000	46,75827026	-139,1	67,0	487,7	-127,1	78,0	529,2	99
444311	12,74563980	46,75785065	-137,1	70,5	488,8	-125,1	81,8	530,7	97
444312	12,74662018	46,75556946	-137,1	70,5	491,0	-125,1	81,8	532,8	97
444313	12,74759007	46,75402069	-136,0	72,5	487,4	-124,1	83,8	529,3	97
444314	12,74790001	46,75728989	-136,0	72,5	483,3	-124,1	83,8	524,5	97
444315	12,74804020	46,75745010	-135,0	74,6	499,6	-123,1	85,9	521,1	97
444316	12,74827957	46,75762939	-135,0	74,6	499,6	-123,1	85,9	521,1	97
444317	12,74804974	46,75854111	-136,0	72,6	500,7	-124,1	83,9	522,3	97
444318	12,74565029	46,75791931	-138,1	68,5	487,8	-126,1	79,8	529,5	97
444319	12,74726963	46,75268173	-136,0	72,5	482,3	-124,1	83,8	523,5	97
444320	12,76358986	46,75999832	-126,3	92,0	466,7	-113,7	103,5	487,4	97
444321	12,75928974	46,75851059	-128,1	88,0	474,5	-115,9	99,5	496,0	97
444322	12,75918007	46,75875854	-129,8	85,4	460,8	-117,2	96,6	500,9	97
444323	12,75992966	46,75902939	-128,7	87,4	456,0	-116,2	98,6	495,8	97
444324	12,75992012	46,75936890	-128,7	87,4	456,0	-116,2	98,6	495,8	97
444325	12,75907040	46,76074982	-130,2	84,0	482,0	-117,9	95,5	503,4	97
444326	12,75866032	46,76073074	-130,2	84,0	482,0	-117,9	95,5	503,4	97
444327	12,75619030	46,75917816	-131,2	82,4	464,8	-118,8	93,6	505,3	97
444328	12,75736046	46,75659943	-130,2	84,0	482,7	-117,8	95,5	504,1	97
444329	12,75862980	46,75572968	-129,1	86,4	461,3	-116,8	97,6	501,0	97
444330	12,77964973	46,76025009	-129,0	87,0	471,9	-116,2	98,5	493,5	97
444331	12,76819992	46,76087952	-123,2	99,1	453,6	-110,6	110,4	479,8	97
444332	12,78157043	46,76227951	-132,4	81,4	465,3	-119,8	92,6	505,9	97
444333	12,78147030	46,76224136	-132,4	81,4	465,3	-119,8	92,6	505,9	97
444334	12,78061008	46,76126099	-132,4	81,4	465,3	-119,8	92,6	505,9	97
444335	12,77437019	46,75915146	-125,6	93,9	464,1	-113,2	105,3	484,9	97
444336	12,77632999	46,76095963	-126,9	91,0	463,7	-114,2	102,5	485,1	97
444337	12,77668953	46,76089096	-126,9	91,0	463,7	-114,2	102,5	485,1	97
444338	12,77880001	46,76081085	-127,9	89,0	468,3	-115,2	100,5	489,5	97
444339	12,78054047	46,76121140	-131,4	82,9	480,4	-118,8	93,8	502,4	97
444340	12,76984978	46,76037979	-122,2	99,9	452,5	-109,7	111,3	473,2	97
444341	12,76974964	46,76049042	-122,2	99,9	452,5	-109,7	111,3	473,2	97
444342	12,77070999	46,76131058	-122,9	99,9	452,2	-110,1	110,8	472,2	97
444343	12,77073956	46,76129913	-122,9	99,9	452,2	-110,1	110,8	472,2	97
444344	12,77052021	46,76100159	-122,9	99,1	452,9	-110,1	110,4	479,1	97
444345	12,76298046	46,75809097	-126,6	92,0	467,5	-114,2	103,5	488,3	97
444346	12,75776005	46,75419998	-130,2	84,0	484,4	-117,8	95,5	505,9	97
444347	12,75765038	46,75429153	-130,2	84,0	484,4	-117,8	95,5	505,9	97
444348	12,76585960	46,75909042	-125,2	94,9	462,5	-112,6	106,3	483,6	97
444349	12,76589012	46,75896835	-125,2	94,2	463,8	-112,7	105,6	490,2	97
444350	12,76439953	46,75817871	-125,6	93,2	465,6	-113,2	104,6	492,2	97
444351	13,04887962	47,56682968	-134,4	80,8	678,4	-121,4	94,7	680,2	95
444352	13,04913998	47,56615067	-137,4	76,9	676,6	-124,4	90,8	678,4	95
444353	13,05119991	47,56507111	-140,2	73,9	678,2	-127,0	87,8	679,1	95
444354	13,05535030	47,55857849	-147,8	62,0	675,8	-134,5	75,8	676,5	99
444355	13,05261040	47,55651093	-145,9	64,0	666,8	-132,5	77,8	667,4	99
444356	13,05126953	47,55624008	-144,8	66,0	664,5	-131,5	79,8	665,7	98
444357	13,05519962	47,55847931	-147,8	62,0	675,8	-134,5	75,8	676,5	99
444358	13,03547955	47,48936081	-145,3	60,0	607,2	-132,2	74,2	619,7	100
444359	13,03536987	47,48952866	-145,3	60,0	607,2	-132,2	74,2	619,7	100
444360	12,93278980	47,48822021	-136,1	76,2	574,5	-123,4	90,5	590,5	100
444361	12,93257046	47,48817825	-136,5	75,2	576,6	-124,0	89,3	592,8	100
444362	12,93233967	47,48820114	-136,1	76,2	574,5	-123,4	90,5	590,5	100
444363	12,93218040	47,48804092	-136,5	75,2	576,6	-124,0	89,3	592,8	100
444364	12,93292046	47,48823166	-136,1	76,2	574,5	-123,4	90,5	590,5	100
444365	12,93301010	47,48822021	-136,1	76,2	574,5	-123,4	90,5	590,5	100
444366	12,93344021	47,48831177	-135,3	77,2	572,8	-122,5	91,3	588,8	100
444367	12,93190956	47,48777008	-137,1	75,2	575,8	-124,4	89,3	591,7	100
444368	12,93187046	47,48789978	-137,1	75,2	575,8	-124,4	89,3	591,7	100
444369	12,93118954	47,48831177	-136,5	75,2	575,0	-124,0	89,3	591,0	100
444370	12,92943001	47,48891068	-137,1	75,2	574,9	-124,4	89,3	591,1	100
444371	12,92910004	47,48889923	-137,1	75,2	574,9	-124,4	89,3	591,1	100
444372	12,92416954	47,48656845	-133,9	79,8	582,4	-121,1	94,2	588,7	100
444373	12,97249031	47,48538971	-153,9	44,6	593,0	-141,8	58,7	599,7	100
444374	12,97535992	47,48503113	-154,3	43,7	594,5	-141,8	57,6	600,7	100
444375	13,04249954	47,57714081	-132,0	85,3	706,8	-118,8	99,0	708,2	95
444376	13,04576015	47,58234024	-145,0	67,0	744,0	-131,7	80,7	745,3	96
444377	13,04570961	47,58242035	-147,0	64,0	750,3	-133,7	77,7	751,7	96
444378	13,04459953	47,57799149	-135,3	81,1	715,2	-122,2	94,8	716,5	95
444379	13,04502010	47,57738876	-133,0	84,1	709,8	-119,8	97,7	723,0	95
444380	13,04403019	47,58340836	-146,4	65,0	748,4	-133,1	78,7	749,8	95
444381	13,04382992	47,58417130	-148,0	63,4	739,9	-134,7	76,8	754,6	97
444382	13,04360962	47,58359909	-148,0	63,4	739,9	-134,7	76,8	754,6	97
444383	12,97070980	47,54037094	-82,9	161,5	522,2	-70,0	176,4	524,5	0
444384	13,04263020	47,57439041	-127,8	91,3	689,3	-114,9	105,2	691,7	95
444385	13,04292011	47,57461166	-129,7	89,2	694,8	-116,7	103,0	696,0	95
444386	13,04144001	47,57625961	-131,8	86,2	701,7	-118,7	100,0	703,5	95
444387	13,04125977	47,57630920	-131,8	86,2	701,7	-118,7	100,0	703,5	95
444388	10,36376953	46,93025970	-128,6	81,1	303,7	-104,9	91,3	337,1	0
444389	10,36343002	46,92697906	-130,0	77,9	311,6	-106,7	87,6	346,3	0
444390	10,36277962	46,92287064	-128,9	79,6	309,6	-105,2	89,8	344,0	0
444391	10,36157036	46,93474960	-123,2	92,4	289,4	-99,2	102,6	322,7	0
444392	10,36089039	46,93695831	-122,2	94,4	285,3	-98,2	104,6	318,0	0
444393	10,36056042	46,93693924	-123,5	91,4	290,7	-99,8	101,6	324,1	0
444394	10,36056042	46,93693924	-123,5	91,4	290,7	-99,8	101,6	324,1	0
444395	10,36172962	46,93630981	-122,2	94,4	285,3	-98,2	104,6	318,0	0
444396	10,33915043	46,93777084	-125,4	87,0	301,4	-101,7	97,2	333,0	0
444397	10,34500980	46,93276978	-121,6	72,5	333,6	-107,6	85,6	349,9	0
444398	10,36369991	46,93576050	-124,5	90,0	288,7	-100,8	100,2	320,0	0
444399	10,08609009	46,81414032	-115,5	85,1	406,0	-100,7	90,4	459,4	0
444400	10,08578968	46,81335068	-115,5	85,1	405,4	-100,7	90,4	458,4	0
444401	10,01784039	46,73469162	-123,7	40,5	389,6	-116,8	58,5	390,0	0
444402	10,01830959	46,73506927	-123,7	40,5	389,6	-116,8	58,5	390,0	0
444403	10,01846027	46,73556900	-124,7	38,5	393,9	-117,9	56,5	394,5	0
444404	10,00389957	46,73783112	-116,3	53,0	360,3	-109,3	71,2	360,2	0
444405	10,38792038	46,86412048	-118,8	83,6	293,2	-105,8	88,3	344,2	0
444406	10,37292957	46,87236023	-135,3	43,4	390,0	-121,2	56,4	415,2	0
444407	10,37145996	46,87343979	-135,8	42,4	395,5	-122,1	55,4	421,2	0
444408	10,36678028	46,86325073	-134,3	45,2	380,6	-120,2	58,3	405,1	0
444409	10,13381958	46,74423981	-114,1	89,0	311,5	-98,3	94,0	350,0	0
444410	10,13519001	46,74441910	-115,6	86,3	317,6	-99,9	91,0	357,0	0
444411	10,12876034	46,73780060	-129,0	59,8	392,4	-106,6	77,7	386,4	0
444412	10,13626957	46,74187851	-117,8	81,3	323,8	-101,9	86,0	364,1	0
444413	10,37038040	46,72388077	-121,2	78,3	244,1	-105,5	82,9	273,8	0
444414	10,38879013	46,70462036	-134,2	21,8	334,6	-128,0	38,9	334,7	0
444415	10,37450027	46,72425079	-121,5	77,3	244,8	-106,1	81,9	274,3	0
444416	10,37709999	46,72465897	-122,5	75,0	247,7	-107,3	79,6	278,4	0
444417	10,37808990	46,72523117	-123,5	73,0	250,2	-108,3	77,6	281,5	0
444418	10,36032009	46,72097015	-129,4	54,3	284,6	-113,1	67,6	301,5	0
444419	10,37152004	46,71237183	-127,6	35,4	316,8	-121,0	52,3	316,8	0
444420	10,33508015	46,69834900	-123,1	44,5	306,0	-115,9	61,6	304,9	0
444421	10,33454037	46,72518158	-115,5	59,8	296,1	-108,1	77,1	295,7	60
444422	10,33263969	46,71442032	-105,3	108,2	198,3	-90,1	113,5	219,1	18
444423	10,33592987	46,71393967	-109,4	100,5	206,4	-93,8	105,5	228,7	60
444424	10,33543968	46,71332932	-109,4	100,5	206,4	-93,8	105,5	228,7	60
444425	10,33069038	46,72481918	-113,5	63,7	290,4	-106,1	80,9	289,7	60
444426	10,33506966	46,67472076	-122,3	46,8	304,2	-114,7	63,6	301,9	0
444427	10,33835983	46,67433929	-121,3	48,9	300,2	-113,6	65,7	297,9	0
444428	10,37555981	46,68288040	-127,5	65,2	256,5	-112,2	69,5	285,9	0
444429	10,38360023	46,68339157	-126,0	39,1	310,3	-119,1	56,2	309,0	0
444430	10,37613010	46,68236160	-117,6	55,4	283,7	-110,5	72,5	281,3	0
444431	10,38471031	46,68328094	-141,3	37,4	306,5	-119,3	55,2	308,5	0
444432	10,37919998	46,68659973	-120,3	49,9	293,9	-113,4	66,5	291,3	0
444433	10,06569958	46,61320114	-110,8	80,6	272,7	-95,2	94,5	284,6	60
444434	10,05875969	46,60820007	-108,2	98,8	253,3	-90,4	103,5	272,7	55
444435	10,07244968	46,61875153	-116,3	69,3	282,9	-101,4	82,9	299,0	59
444436	10,07417965	46,61877823	-116,3	69,3	283,4	-101,4	82,9	299,3	29
444437	10,07423019	46,61774063	-116,3	69,3	283,4	-101,4	82,9	299,3	29
444438	10,09910965	46,67560959	-113,2	61,0	334,4	-105,2	78,7	331,8	60
444439	10,09722042	46,65958023	-124,2	40,9	372,8	-116,2	58,3	370,3	0
444440	10,10916042	46,64834976	-109,3	70,7	296,9	-100,1	88,0	292,9	0
444441	10,11756039	46,65682983	-104,2	104,4	216,1	-88,3	109,4	236,1	0
444442	10,12796021	46,65951157	-113,7	61,0	328,4	-105,2	78,5	325,5	60
444443	10,13527966	46,65961075	-121,4	46,4	364,2	-113,2	63,8	361,6	0
444444	10,14428043	46,66115189	-114,7	60,0	328,3	-106,2	77,5	325,7	60
444445	10,13432026	46,65998077	-121,4	46,4	364,2	-113,2	63,8	361,6	0
444446	10,13444042	46,65958023	-121,4	46,4	364,2	-113,2	63,8	361,6	0
444447	10,13451004	46,65935898	-121,4	46,4	364,2	-113,2	63,8	361,6	0
444448	10,13457966	46,65924072	-121,4	46,4	364,2	-113,2	63,8	361,6	0
444449	10,13453007	46,65937042	-121,4	46,4	364,2	-113,2	63,8	361,6	0
444450	10,13047981	46,65921021	-115,7	57,6	336,1	-107,3	75,1	333,4	18
444451	10,13002968	46,65917969	-115,7	57,6	336,1	-107,3	75,1	333,4	18
444452	10,12932968	46,65975952	-113,7	61,0	328,4	-105,2	78,5	325,5	60
444453	10,34335995	46,63722992	-119,2	72,6	265,0	-102,0	86,1	278,4	58
444454	10,34445000	46,63975906	-120,4	70,4	267,6	-103,6	83,7	281,2	0
444455	10,38782978	46,63904190	-121,7	47,5	307,4	-114,0	64,1	304,0	0
444456	10,38768959	46,63415146	-123,1	44,7	309,2	-115,5	61,6	306,0	0
444457	10,38943005	46,63066101	-119,7	51,7	304,2	-111,9	68,6	301,3	0
444458	10,38617039	46,62818909	-116,2	58,2	295,0	-108,2	75,0	296,1	0
444459	10,47299004	46,60630035	-123,4	63,5	295,5	-108,4	76,9	312,4	0
444460	10,47509003	46,61003113	-119,6	80,3	272,0	-104,5	84,9	301,1	0
444461	10,47766018	46,61106873	-120,5	78,2	275,5	-105,5	83,0	305,8	0
444462	10,50158024	46,60628891	-119,7	70,9	297,7	-104,9	84,3	315,4	0
444463	10,49475956	46,61442947	-131,2	45,4	312,6	-117,4	58,6	330,7	0
444464	10,48637962	46,60964966	-129,0	51,4	308,7	-115,2	64,6	326,3	0
444465	10,49250031	46,61449051	-133,5	40,2	315,4	-120,1	53,1	334,9	0
444466	10,48462963	46,61056137	-125,2	59,6	300,4	-110,5	73,0	317,4	0
444467	10,30593967	46,59500885	-120,8	66,2	265,1	-104,6	80,0	278,3	60
444468	10,33098030	46,60543060	-120,2	76,5	256,6	-104,0	81,1	281,4	60
444469	10,32425976	46,59877014	-129,8	49,6	278,1	-114,4	63,2	293,9	53
444470	10,32155037	46,60659027	-117,9	54,2	289,4	-109,6	71,1	288,4	60
444471	10,32092953	46,61087036	-114,2	61,2	283,2	-105,6	78,1	282,4	60
444472	10,31486988	46,61320114	-113,2	64,0	279,2	-104,5	80,9	278,5	60
444473	10,24754047	46,64411926	-118,5	71,5	265,6	-101,5	84,9	278,0	60
444474	10,26663017	46,64138031	-109,6	96,5	224,1	-93,0	101,4	244,9	60
444475	10,26381969	46,64225006	-110,6	94,8	226,8	-94,0	99,6	248,3	60
444476	10,25592995	46,64913940	-110,4	95,5	228,7	-94,0	100,4	250,3	60
444477	10,26420975	46,65013885	-108,4	98,8	223,1	-92,0	103,6	243,9	60
444478	9,32853985	46,88029099	-120,1	57,4	561,1	-109,7	70,3	605,4	0
444479	9,32549954	46,87950134	-117,7	61,6	553,2	-107,0	74,4	596,9	0
444480	9,30381012	46,87585068	-93,0	100,1	488,5	-81,7	113,6	519,2	44
444481	9,32701016	46,88420105	-121,8	55,0	562,2	-111,0	67,5	607,2	0
444482	9,31422043	46,85866165	-87,3	109,8	451,2	-75,5	123,3	481,5	60
444483	9,60704041	46,75241089	-121,7	53,8	448,4	-110,2	67,2	487,9	0
444484	9,61845970	46,75667953	-118,3	59,2	445,1	-106,5	72,8	484,2	27
444485	9,64290047	46,75411987	-110,0	74,0	420,2	-98,0	87,4	457,4	0
444486	9,64912033	46,75809860	-109,3	86,9	390,2	-95,4	91,5	451,1	0
444487	9,63992024	46,75576019	-114,0	78,7	390,2	-100,1	83,4	462,7	0
444488	12,74508953	47,48276901	-149,8	71,9	613,2	-130,8	83,7	669,2	96
444489	12,74608040	47,48247910	-147,8	74,0	609,7	-128,8	85,8	665,3	96
444490	12,74522972	47,48192978	-148,9	72,0	611,4	-129,8	83,8	667,6	96
444491	12,74522018	47,48273849	-149,8	71,9	613,2	-130,8	83,7	669,2	96
444492	12,74514008	47,48286819	-149,8	71,9	613,2	-130,8	83,7	669,2	96
444493	12,74965954	47,47354126	-146,4	76,7	610,1	-127,2	88,7	665,6	96
444494	12,75002956	47,47369003	-146,7	75,5	609,1	-127,7	87,5	664,3	96
444495	12,74487019	47,48278046	-149,8	71,9	613,2	-130,8	83,7	669,2	96
444496	12,74468994	47,48292923	-149,8	71,9	613,2	-130,8	83,7	669,2	96
444497	12,76496983	47,46926117	-134,8	94,4	586,0	-115,6	106,5	649,5	96
444498	12,76521969	47,47056961	-136,8	91,5	585,5	-117,6	103,6	637,9	96
444499	12,76535034	47,47079086	-136,8	91,5	585,5	-117,6	103,6	637,9	96
444500	12,76535988	47,47137833	-138,3	88,5	587,7	-119,2	100,6	640,5	96
444501	12,76331043	47,47436905	-143,3	80,7	597,1	-124,1	92,6	650,7	96
444502	12,76315022	47,47547913	-143,5	81,9	595,0	-124,3	93,7	648,4	96
444503	12,76206970	47,47795105	-139,5	86,9	593,5	-120,4	98,7	647,0	96
444504	12,75889969	47,47805023	-138,4	89,0	593,4	-119,3	100,7	646,9	96
444505	12,75607014	47,47739029	-139,4	87,6	595,6	-120,3	99,6	648,8	96
444506	12,75599957	47,47785950	-139,4	87,6	595,6	-120,3	99,6	648,8	96
444507	12,74855042	47,47420883	-148,5	73,6	610,7	-129,2	85,6	666,5	96
444508	12,75312042	47,47536850	-142,5	82,9	601,7	-123,3	94,7	656,0	96
444509	12,75329018	47,47568130	-142,5	82,9	601,7	-123,3	94,7	656,0	96
444510	12,75407028	47,48311996	-137,2	90,6	595,6	-117,9	102,6	649,4	96
444511	12,75772953	47,48508835	-132,0	99,3	588,7	-112,9	111,4	652,2	96
444512	12,75767994	47,48577881	-132,0	99,3	588,7	-112,9	111,4	652,2	96
444513	12,75811005	47,48537827	-132,0	99,3	588,7	-112,9	111,4	652,2	96
444514	12,76210976	47,48685837	-127,7	106,0	582,7	-108,4	118,3	646,1	96
444515	12,76189041	47,48680115	-127,7	106,0	582,7	-108,4	118,3	646,1	96
444516	12,74460030	47,46551895	-117,6	122,9	564,0	-97,8	135,4	625,2	92
444517	12,74458981	47,46512985	-117,6	122,9	564,0	-97,8	135,4	625,2	92
444518	12,74680996	47,46231079	-110,4	135,5	548,9	-90,5	148,2	608,9	96
444519	12,74590969	47,46332932	-111,7	132,2	553,0	-91,9	144,8	612,8	96
444520	12,69464016	47,45277023	-108,3	139,3	553,4	-88,4	152,2	624,1	92
444521	12,72912025	47,50033951	-139,1	88,5	604,5	-119,8	100,6	659,8	95
444522	12,73178005	47,50281143	-135,4	94,4	600,3	-116,2	106,4	656,0	95
444523	12,73190022	47,50281143	-135,4	94,4	600,3	-116,2	106,4	656,0	95
444524	12,72945976	47,50048065	-139,1	88,5	604,5	-119,8	100,6	659,8	95
444525	12,73056030	47,50056839	-135,2	95,1	600,9	-115,7	106,9	667,1	95
444526	12,72966003	47,50025940	-139,1	88,5	604,5	-119,8	100,6	659,8	95
444527	12,73071003	47,50141907	-135,2	95,1	600,9	-115,7	106,9	667,1	95
444528	12,73365021	47,50231171	-131,2	100,7	597,0	-111,8	112,8	663,1	95
444529	12,73237038	47,50347900	-133,1	98,4	598,8	-113,7	110,4	654,2	95
444530	12,73571968	47,50101089	-129,2	103,7	594,2	-109,8	115,8	660,1	95
444531	12,73637962	47,50289917	-126,7	107,7	593,1	-107,2	119,8	658,6	95
444532	12,73608971	47,50267029	-128,0	105,7	593,6	-108,7	117,8	659,6	95
444533	12,72669983	47,45940018	-125,2	110,0	582,4	-105,7	122,4	645,1	61
444534	12,71743965	47,44960022	-111,0	134,4	554,2	-91,3	147,3	615,0	37
444535	12,72725964	47,45668030	-120,8	118,8	571,6	-101,2	131,3	633,3	61
444536	12,72579956	47,45943069	-125,3	109,9	581,7	-105,8	122,3	644,5	61
444537	12,68830967	47,45817947	-115,7	126,8	574,7	-96,1	139,4	639,3	92
444538	12,78112984	47,49983978	-95,6	158,5	564,7	-75,3	171,1	622,1	98
444539	12,75226974	46,75851822	-134,7	75,6	495,7	-122,5	86,9	517,6	97
444540	12,75181961	46,75849915	-134,7	75,6	495,7	-122,5	86,9	517,6	97
444541	12,75172043	46,75886917	-134,7	75,6	495,7	-122,5	86,9	517,6	97
444542	12,74639988	46,75939941	-138,1	68,5	483,4	-126,1	79,8	525,0	97
444543	12,74660015	46,75917053	-138,1	68,5	483,4	-126,1	79,8	525,0	97
444544	12,74635029	46,75868988	-137,1	69,6	505,5	-125,1	80,9	526,9	97
444545	12,74660969	46,75854874	-137,1	69,6	505,5	-125,1	80,9	526,9	97
444546	12,74637032	46,75848007	-137,1	69,6	505,5	-125,1	80,9	526,9	97
444547	12,80142975	46,76692963	-138,0	72,6	496,4	-125,4	83,9	519,2	97
444548	12,80128002	46,76702118	-138,0	72,6	496,4	-125,4	83,9	519,2	97
444549	12,80648041	46,76287842	-140,5	67,5	486,3	-128,0	78,8	529,1	97
444550	12,80580044	46,76282883	-139,1	69,6	505,0	-126,4	80,9	528,4	97
444551	12,80171967	46,76686859	-138,0	72,6	496,4	-125,4	83,9	519,2	97
444552	12,80830956	46,76227951	-140,9	66,4	490,6	-128,7	77,2	533,5	97
444553	12,80060959	46,76678085	-136,9	74,6	493,9	-124,4	85,9	516,2	97
444554	12,80175972	46,76716995	-138,0	72,6	496,4	-125,4	83,9	519,2	97
444555	12,80160046	46,76720047	-138,0	72,6	496,4	-125,4	83,9	519,2	97
444556	12,80132008	46,76691055	-138,0	72,6	496,4	-125,4	83,9	519,2	97
444557	12,80185032	46,76699066	-138,0	72,5	496,4	-125,4	83,7	519,2	97
444558	12,75137043	46,75780869	-133,7	77,4	474,0	-121,5	88,6	514,6	97
444559	12,75076962	46,75838089	-135,7	73,6	497,7	-123,4	84,9	519,8	97
444560	12,74816036	46,75822830	-136,0	72,6	500,7	-124,1	83,9	522,3	97
444561	12,74987984	46,75923920	-136,8	71,6	497,0	-124,4	82,9	518,5	97
444562	12,74967003	46,75907898	-136,8	71,6	497,0	-124,4	82,9	518,5	97
444563	12,74872971	46,75896072	-136,0	72,6	500,7	-124,1	83,9	522,3	97
444564	12,74919987	46,75868988	-135,7	73,6	497,7	-123,4	84,9	519,8	97
444565	12,75230980	46,75378036	-132,3	79,6	491,7	-119,8	90,9	513,4	97
444566	12,75557041	46,75960922	-133,3	78,5	489,0	-120,8	89,7	510,6	97
444567	12,75601959	46,75719070	-131,6	81,5	486,1	-119,5	92,7	507,6	97
444568	12,76502037	46,75836182	-125,2	94,2	463,8	-112,7	105,6	490,2	97
444569	12,75893021	46,75555038	-129,8	85,4	463,0	-117,2	96,6	502,9	97
444570	12,75706959	46,75664902	-130,2	84,0	482,7	-117,8	95,5	504,1	97
444571	12,75636959	46,75368881	-131,2	82,4	467,3	-118,8	93,6	507,4	97
444572	12,76173973	46,75904846	-126,7	91,0	468,8	-114,2	102,5	489,9	97
444573	12,76165962	46,75941849	-126,7	91,0	468,8	-114,2	102,5	489,9	97
444574	12,76175976	46,75947189	-126,7	91,0	468,8	-114,2	102,5	489,9	97
444575	12,76099014	46,75923157	-127,7	89,0	471,4	-115,2	100,5	492,6	97
444576	12,76093006	46,75926971	-127,7	89,0	471,4	-115,2	100,5	492,6	97
444577	12,76006031	46,75918961	-128,7	87,4	456,0	-116,2	98,6	495,8	97
444578	12,76012993	46,75923157	-128,7	87,4	456,0	-116,2	98,6	495,8	97
444579	12,76047039	46,75905991	-127,7	89,0	471,4	-115,2	100,5	492,6	97
444580	12,76074982	46,75687027	-127,7	89,0	474,7	-115,2	100,5	496,2	97
444581	12,76000977	46,75629044	-129,1	86,4	461,3	-116,8	97,6	501,0	97
444582	13,93832016	46,95204926	-125,1	83,4	487,7	-110,1	99,4	506,0	34
444583	13,94524002	46,95193100	-122,7	88,2	479,8	-107,7	104,0	505,1	34
444584	13,93614960	46,95354843	-128,8	75,7	501,8	-113,9	91,5	520,6	34
444585	13,93074036	46,94683075	-134,4	64,4	516,4	-119,8	80,4	534,3	19
444586	13,93064976	46,94646835	-134,4	64,4	516,4	-119,8	80,4	534,3	19
444587	13,93200970	46,94618988	-135,0	63,1	517,1	-120,5	78,8	540,8	19
444588	13,93074989	46,95320129	-135,3	62,1	518,5	-120,8	77,7	541,0	34
444589	13,93441963	46,95402145	-133,1	67,5	514,4	-118,6	83,2	533,8	34
444590	13,93424034	46,95405960	-133,1	67,5	514,4	-118,6	83,2	533,8	34
444591	13,93451023	46,95407104	-133,1	67,5	514,4	-118,6	83,2	533,8	34
444592	13,92066956	46,95428848	-136,7	59,2	521,8	-123,4	75,3	541,4	34
444593	13,92168999	46,95190048	-137,0	59,2	521,2	-123,5	75,3	540,7	34
444594	13,91705990	46,95071030	-134,3	65,0	511,5	-120,6	80,9	528,9	34
444595	13,92483044	46,95341110	-135,9	60,2	521,9	-121,6	76,1	541,0	34
444596	13,92325974	46,95376968	-138,7	56,1	525,5	-125,3	72,0	543,6	34
444597	13,92345047	46,95280075	-138,1	56,1	524,8	-124,7	72,1	542,6	34
444598	13,92171955	46,95391846	-138,1	56,6	520,3	-124,7	72,4	540,7	34
444599	13,92817020	46,95209885	-136,5	60,1	525,3	-122,3	75,7	547,8	34
444600	13,92551041	46,95323944	-135,9	60,2	521,9	-121,6	76,1	541,0	34
444601	13,92605019	46,95341873	-135,9	60,2	521,9	-121,6	76,1	541,0	34
444602	13,92243958	46,95186996	-137,0	59,2	521,2	-123,5	75,3	540,7	34
444603	13,92278004	46,95169067	-137,1	58,1	521,3	-123,7	74,0	538,8	34
444604	13,92838001	46,94985962	-137,6	58,1	523,9	-123,5	73,7	546,1	34
444605	13,92710018	46,95090103	-138,6	55,9	526,5	-124,4	71,5	545,1	34
444606	13,92827988	46,95215988	-136,5	60,1	525,3	-122,3	75,7	547,8	34
444607	13,96315956	46,93585968	-126,6	80,4	494,6	-110,7	96,5	515,9	19
444608	13,97068977	46,93741989	-124,4	85,2	488,3	-108,5	101,0	509,5	19
444609	13,95890045	46,93764114	-131,4	70,5	508,3	-115,9	86,2	530,3	19
444610	13,95473957	46,93386078	-123,9	86,8	499,3	-108,1	102,8	507,5	19
444611	13,96543980	46,93125916	-119,3	96,9	485,0	-103,4	112,9	493,9	19
444612	13,96737003	46,93239975	-121,4	91,9	493,5	-105,4	107,9	502,8	19
444613	13,96770000	46,93244171	-120,8	92,9	492,9	-105,1	108,9	502,2	19
444614	13,96558952	46,93280029	-121,8	91,8	494,0	-106,1	107,7	509,7	19
444615	13,96471977	46,93281174	-121,8	91,8	494,0	-106,1	107,7	509,7	19
444616	13,96354961	46,93331909	-122,9	88,4	486,8	-107,1	104,4	507,6	19
444617	13,95477009	46,93365097	-123,9	86,8	499,3	-108,1	102,8	507,5	19
444618	13,95302963	46,93758011	-131,3	71,1	506,1	-115,8	87,0	527,7	19
444619	13,95263004	46,93777084	-131,4	70,5	508,6	-115,9	86,2	530,8	19
444620	13,95645046	46,93476868	-125,4	83,4	490,6	-109,5	99,5	512,2	19
444621	13,95261955	46,93682861	-130,2	73,5	506,7	-114,4	89,2	528,3	19
444622	13,95468044	46,93677902	-129,2	74,7	501,4	-113,4	90,6	523,0	19
444623	13,95131016	46,93793869	-131,8	70,1	511,1	-116,0	86,0	533,5	19
444624	13,94925976	46,93935013	-134,4	64,4	520,3	-119,8	80,4	538,3	19
444625	13,95584965	46,93589020	-128,0	78,4	494,6	-112,2	94,5	516,3	19
444626	13,95713043	46,93572998	-128,0	78,4	494,6	-112,2	94,5	516,3	19
444627	13,95007038	46,94897079	-129,8	73,5	506,9	-114,2	89,2	528,3	21
444628	13,95011044	46,94852066	-131,9	69,5	510,8	-116,3	85,2	532,7	19
444629	13,94962978	46,94400024	-137,5	58,2	518,8	-122,1	73,9	543,4	19
444630	13,95083046	46,95462036	-126,3	80,4	495,4	-110,7	96,3	514,8	34
444631	13,95106030	46,95521927	-126,3	80,4	495,4	-110,7	96,3	514,8	34
444632	13,04154968	47,57619095	-131,8	86,2	701,7	-118,7	100,0	703,5	95
444633	13,04094982	47,57656860	-131,8	86,2	701,7	-118,7	100,0	703,5	95
444634	13,04306984	47,57472992	-128,7	90,8	691,3	-115,7	104,6	705,0	95
444635	13,04316044	47,57482910	-128,7	90,8	691,3	-115,7	104,6	705,0	95
444636	13,04395008	47,57777023	-133,8	83,3	710,1	-120,7	97,0	711,4	95
444637	13,04933262	47,58153152	-144,5	68,0	742,4	-131,2	81,7	743,6	99
444638	13,04086971	47,57646942	-131,8	86,2	701,7	-118,7	100,0	703,5	95
444639	13,04045010	47,57604980	-131,8	86,2	701,7	-118,7	100,0	703,5	95
444640	13,04553986	47,58243942	-147,0	64,0	750,3	-133,7	77,7	751,7	96
444641	13,04580975	47,58243942	-147,0	64,0	750,3	-133,7	77,7	751,7	96
444642	13,04388046	47,58337021	-146,4	65,0	748,4	-133,1	78,7	749,8	95
444643	13,04386044	47,58396912	-148,0	63,4	739,9	-134,7	76,8	754,6	97
444644	13,04337025	47,58332825	-146,4	65,0	748,4	-133,1	78,7	749,8	95
444645	12,97115040	47,54039001	-82,9	161,5	522,2	-70,0	176,4	524,5	0
444646	13,04967976	47,56552124	-137,9	75,9	675,5	-124,9	89,8	677,1	95
444647	13,04953957	47,56475830	-137,9	75,9	675,5	-124,9	89,8	677,1	95
444648	13,05058002	47,56398010	-141,3	71,9	677,3	-128,0	85,8	678,5	95
444649	13,04249954	47,57432938	-127,8	91,3	689,3	-114,9	105,2	691,7	95
444650	13,04874039	47,56679153	-134,4	80,8	678,4	-121,4	94,7	680,2	95
444651	13,06183243	47,58523178	-152,0	57,2	747,9	-138,7	70,8	762,3	99
444652	13,06200981	47,58526993	-152,0	57,2	747,9	-138,7	70,8	762,3	99
444653	13,04786015	47,56830978	-133,4	83,0	678,0	-120,4	97,0	691,6	95
444654	13,04895973	47,56708908	-134,4	80,8	678,4	-121,4	94,7	680,2	95
444655	13,03588963	47,48939896	-145,3	60,0	607,2	-132,2	74,2	619,7	100
444656	13,03380013	47,48915863	-142,7	64,4	600,8	-129,6	78,8	613,5	100
444657	12,93206978	47,48825073	-136,1	76,2	574,5	-123,4	90,5	590,5	100
444658	12,93257999	47,48825836	-136,1	76,2	574,5	-123,4	90,5	590,5	100
444659	12,93251991	47,48828125	-136,1	76,2	574,5	-123,4	90,5	590,5	100
444660	12,93272018	47,48825073	-136,1	76,2	574,5	-123,4	90,5	590,5	100
444661	12,93076038	47,48880005	-136,5	75,2	575,0	-124,0	89,3	591,0	100
444662	12,93260956	47,48836899	-136,1	76,2	574,5	-123,4	90,5	590,5	100
444663	12,93083000	47,48802185	-138,2	73,2	576,6	-125,4	87,3	592,7	100
444664	12,93210030	47,48797989	-136,5	75,2	576,6	-124,0	89,3	592,8	100
444665	12,93128014	47,48825836	-136,5	75,2	575,0	-124,0	89,3	591,0	100
444666	13,02579021	47,53569031	-134,6	78,7	623,0	-121,7	93,1	624,8	100
444667	12,93307018	47,48868942	-136,1	76,2	574,5	-123,4	90,5	590,5	100
444668	12,92936993	47,48878860	-137,1	75,2	574,9	-124,4	89,3	591,1	100
444669	12,92428970	47,48617172	-133,9	79,8	582,4	-121,1	94,2	588,7	100
444670	12,97630024	47,48487854	-154,3	43,7	594,5	-141,8	57,6	600,7	100
444671	12,97218037	47,48561859	-153,5	45,6	591,9	-141,1	59,7	598,6	100
444672	12,75920963	46,75918961	-129,8	85,5	478,6	-117,2	96,7	500,2	97
444673	12,76552010	46,75833130	-125,2	94,2	463,8	-112,7	105,6	490,2	97
444674	12,75866032	46,76028061	-130,2	84,0	482,0	-117,9	95,5	503,4	97
444675	12,77003002	46,76047897	-122,2	99,9	452,5	-109,7	111,3	473,2	97
444676	12,76924038	46,76078033	-123,2	99,1	453,6	-110,6	110,4	479,8	97
444677	12,77064037	46,76105881	-122,9	99,1	452,9	-110,1	110,4	479,1	97
444678	12,77070999	46,76099014	-122,9	99,1	452,9	-110,1	110,4	479,1	97
444679	12,77042007	46,76105881	-122,2	99,9	452,5	-109,7	111,3	473,2	97
444680	12,80195999	46,77288818	-147,4	55,5	509,3	-135,4	66,4	553,6	97
444681	12,77787018	46,76107025	-127,8	90,0	465,9	-115,2	101,5	486,8	97
444682	12,74090958	46,76665115	-141,6	62,9	483,2	-129,7	73,9	524,4	99
444683	12,75547981	46,77008057	-131,2	83,4	456,4	-118,8	94,6	496,0	97
444684	12,80523968	46,77001953	-147,0	56,5	500,6	-134,6	67,4	544,4	97
444685	12,73882008	46,76396179	-143,0	59,5	493,7	-131,4	70,3	535,5	99
444686	12,74802017	47,08063889	-147,8	55,2	585,1	-131,9	71,3	620,1	43
444687	12,74771023	47,08087921	-146,4	58,2	577,1	-130,1	74,3	611,4	43
444688	12,73771000	47,09098053	-139,8	38,4	691,1	-137,9	58,6	720,8	26
444689	12,73029995	47,08990097	-150,3	49,3	625,0	-135,9	63,2	709,6	26
444690	12,72908974	47,09555054	-151,9	41,7	688,4	-138,7	56,8	754,6	26
444691	12,72836971	47,09609985	-151,9	42,5	689,6	-138,7	57,2	755,9	26
444692	12,72961998	47,09510040	-151,9	41,7	688,4	-138,7	56,8	754,6	26
444693	12,72591019	47,09281921	-151,7	41,6	675,3	-138,7	57,6	750,1	26
444694	12,72558022	47,09212112	-155,0	43,8	673,6	-137,7	59,2	738,2	26
444695	12,72568989	47,09246063	-156,0	41,9	684,1	-138,7	57,6	750,1	26
444696	12,72525978	47,09252167	-156,0	41,9	684,1	-138,7	57,6	750,1	26
444697	12,72377968	47,09299088	-151,6	42,4	674,9	-138,5	58,2	750,5	26
444698	12,77563000	47,06758881	-134,2	66,4	503,4	-126,3	82,1	503,3	56
444699	12,78110981	47,08171082	-151,9	44,4	556,5	-137,6	58,9	627,9	43
444700	12,78102970	47,08131027	-154,9	43,0	575,0	-137,6	58,9	627,9	43
444701	12,78052998	47,08116913	-151,9	44,4	556,5	-137,6	58,9	627,9	43
444702	12,78011036	47,08090973	-151,4	46,2	548,6	-136,8	60,3	619,0	43
444703	12,77523994	47,09349060	-154,3	40,4	618,2	-140,3	54,6	697,6	56
444704	12,77789974	47,09172821	-152,9	42,4	604,0	-138,6	56,9	681,9	56
444705	12,77801037	47,09146881	-152,9	42,4	604,0	-138,6	56,9	681,9	56
444706	12,77696991	47,09099960	-151,9	44,4	594,1	-137,6	58,6	670,5	56
444707	12,77682972	47,09051895	-150,9	44,2	615,1	-137,6	58,6	670,5	56
444708	12,77707005	47,09170914	-152,9	43,4	600,6	-138,6	57,6	677,7	56
444709	12,77750969	47,09127045	-151,9	42,3	625,4	-138,6	56,9	681,9	56
444710	12,77797985	47,07654953	-145,4	51,2	566,6	-135,6	63,9	596,2	48
444711	12,78026962	47,07107925	-151,0	51,5	511,1	-133,8	67,2	559,7	56
444712	12,77894020	47,07141113	-144,8	54,1	524,2	-131,8	70,4	561,7	56
444713	12,77449989	47,07093048	-138,0	58,9	544,9	-130,1	74,4	553,3	56
444714	12,74042034	47,08573914	-150,9	49,0	604,3	-134,9	65,1	674,8	26
444715	12,75502014	47,09236145	-160,8	31,9	679,8	-143,5	47,2	744,1	47
444716	12,72558975	47,09149170	-155,0	43,8	673,6	-137,7	59,2	738,2	26
444717	12,72607040	47,09151077	-155,0	43,8	673,6	-137,7	59,2	738,2	26
444718	12,72739029	47,09148026	-155,0	43,8	673,6	-137,7	59,2	738,2	26
444719	12,75677967	47,09009933	-154,3	37,6	644,7	-141,4	52,6	705,2	56
444720	12,73729038	47,09022903	-151,5	43,6	657,9	-137,9	58,6	720,8	26
444721	12,73705959	47,08987045	-150,5	45,6	649,0	-136,9	60,6	711,4	26
444722	12,73513031	47,08887100	-150,5	45,6	649,6	-136,9	60,6	712,0	26
444723	12,76702976	47,08287811	-134,9	64,8	564,3	-127,2	80,3	567,1	56
444724	12,75994968	47,07863998	-141,5	51,8	599,8	-133,9	67,3	603,0	56
444725	12,75996971	47,07852936	-141,5	51,8	599,8	-133,9	67,3	603,0	56
444726	12,75800991	47,07991028	-147,8	38,4	655,7	-140,4	53,8	659,0	56
444727	12,75951004	47,07981110	-142,1	50,0	611,1	-134,7	65,4	614,5	56
444728	12,76284981	47,08423996	-141,2	52,4	616,6	-133,2	68,1	619,7	56
444729	12,75650024	47,07402039	-140,5	52,5	590,2	-132,8	68,1	589,2	43
444730	12,75749016	47,07415009	-140,5	52,9	587,5	-132,8	68,4	597,0	43
444731	10,13096619	46,66024399	-128,4	60,0	331,1	-108,4	72,6	339,9	0
444732	10,13095379	46,66025925	-128,4	60,0	331,1	-108,4	72,6	339,9	0
444733	10,13096809	46,66028976	-128,4	60,0	331,1	-108,4	72,6	339,9	0
444734	10,13092041	46,66036224	-129,8	57,0	334,6	-110,0	69,7	343,5	2
444735	10,13095474	46,66028976	-128,4	60,0	331,1	-108,4	72,6	339,9	0
444736	10,14578819	46,66097260	-117,7	60,8	320,0	-104,2	80,1	318,8	60
444737	10,12800217	46,65769577	-123,8	60,5	338,4	-104,4	79,9	321,9	60
444738	10,23802757	46,66259384	-111,4	90,5	256,0	-91,6	104,3	253,9	0
444739	10,23853683	46,66207886	-110,7	92,4	253,4	-91,2	106,2	250,8	0
444740	10,16380596	46,66154099	-90,3	105,7	187,4	-81,7	122,9	192,1	0
444741	10,19469070	46,64167786	-108,7	87,1	249,7	-93,8	98,5	241,6	60
444742	10,19466400	46,64165115	-108,7	87,1	249,7	-93,8	98,5	241,6	60
444743	10,24135685	46,66374588	-112,4	87,8	247,5	-92,6	103,3	256,7	60
444744	10,24125481	46,66374588	-112,4	87,8	247,5	-92,6	103,3	256,7	60
444745	10,19503307	46,64274216	-110,8	83,6	259,0	-95,8	94,7	250,5	60
444746	10,19492340	46,64237595	-110,8	83,6	259,0	-95,8	94,7	250,5	60
444747	10,14659119	46,66185379	-121,4	65,5	327,8	-102,1	84,9	311,5	60
444748	10,14640522	46,66179276	-121,9	63,6	331,4	-102,5	83,1	315,2	60
444749	10,14641762	46,66179276	-121,9	63,6	331,4	-102,5	83,1	315,2	60
444750	10,24136829	46,66370773	-103,0	83,1	260,7	-92,6	103,3	256,7	60
444751	10,24149990	46,66374207	-111,9	90,5	254,5	-92,6	103,3	256,7	60
444752	10,24224854	46,66405869	-100,3	86,6	247,1	-92,2	103,3	257,7	60
444753	10,19501495	46,64418411	-116,2	80,7	251,1	-96,8	93,5	253,8	60
444754	10,19501686	46,64421844	-116,2	80,7	251,1	-96,8	93,5	253,8	60
444755	10,19448280	46,64170074	-108,7	87,1	249,7	-93,8	98,5	241,6	60
444756	10,14519978	46,66149139	-116,7	63,6	319,6	-103,2	82,9	317,8	60
444757	10,18925667	46,66710281	-108,8	88,5	284,6	-94,1	99,8	274,2	0
444758	10,18851185	46,66609573	-110,8	85,1	288,5	-96,1	96,5	278,2	0
444759	10,18832588	46,66577530	-118,7	84,9	268,6	-95,8	97,3	273,1	0
444760	10,18850422	46,66618729	-118,7	84,1	273,4	-96,1	96,5	278,2	0
444791	10,19455338	46,64204407	-108,7	87,1	249,7	-93,8	98,5	241,6	60
444792	10,30340576	46,72621155	-106,6	99,5	227,0	-87,7	119,2	215,7	60
444793	10,30327511	46,72621536	-106,7	105,3	220,6	-87,7	119,2	215,7	60
444794	10,30278683	46,72589493	-106,7	105,3	220,6	-87,7	119,2	215,7	60
444795	10,27206993	46,70807266	-119,3	78,2	293,4	-100,2	91,9	289,8	51
444796	10,27082253	46,70674515	-119,0	77,7	298,7	-100,6	90,9	291,7	16
444797	10,25454617	46,66368866	-126,0	76,3	271,4	-103,3	82,8	292,8	60
444798	10,20541573	46,63367844	-113,8	84,1	244,3	-96,8	92,8	254,0	60
444799	10,18648720	46,67896271	-119,6	75,1	312,7	-102,8	83,9	327,7	60
444800	10,25302219	46,64550781	-119,7	74,5	266,8	-102,6	83,1	280,0	60
444801	10,24244881	46,64602280	-121,3	72,2	271,4	-104,2	80,9	284,0	60
444802	10,23782825	46,66831589	-116,5	81,3	272,3	-99,8	90,2	285,9	60
444803	10,05677605	46,60659027	-110,5	84,2	289,7	-90,4	103,5	271,6	0
444804	10,17838097	46,64811325	-106,5	100,0	195,3	-86,3	113,1	198,9	0
444805	10,17827797	46,64815140	-106,5	100,0	195,3	-86,3	113,1	198,9	0
444806	10,17826366	46,64812469	-106,5	100,0	195,3	-86,3	113,1	198,9	0
444807	10,17821217	46,64812469	-106,5	100,0	195,3	-86,3	113,1	198,9	0
444808	10,17807770	46,64806747	-106,5	100,0	195,3	-86,3	113,1	198,9	0
444809	10,19453144	46,64160919	-113,8	79,1	252,1	-93,8	98,5	241,6	60
444810	10,19452763	46,64155579	-107,6	79,3	242,7	-93,8	98,5	241,6	60
444811	10,19451904	46,64189148	-108,7	87,1	249,7	-93,8	98,5	241,6	60
444812	10,19445229	46,64185715	-108,7	87,1	249,7	-93,8	98,5	241,6	60
444813	10,19398308	46,64213943	-113,8	79,1	252,1	-93,8	98,5	241,6	60
444814	10,07912540	46,65474319	-111,2	83,1	269,4	-91,9	102,4	253,6	0
444815	10,24078941	46,66263580	-111,5	91,3	248,9	-91,6	104,3	254,9	60
444816	10,24060440	46,66184616	-111,4	92,3	246,8	-91,4	105,3	252,6	1
444817	10,24046326	46,66239166	-111,4	92,3	246,8	-91,4	105,3	252,6	1
444818	10,24073219	46,66254425	-111,5	91,3	248,9	-91,6	104,3	254,9	6
444819	10,24028301	46,66221619	-111,4	92,3	246,8	-91,4	105,3	252,6	1
444820	10,24181366	46,66349030	-102,0	84,1	258,9	-91,6	104,3	254,9	60
