# Supplementary material for: Extinction debts and colonization credits of non-forest plants in the European Alps
Source: Nat Commun. 2019 Sep 20;10:4293. doi: 10.1038/s41467-019-12343-x (PMC6754411; doi:10.1038/s41467-019-12343-x)
Supplement: Supplementary file 5 — Supplementary Data 2 [file 41467_2019_12343_MOESM5_ESM.csv]

Species	Mean TSS	Models
Achillea atrata	0,86	100
Achillea clavennae	0,82	100
Acinos alpinus	0,77	99
Androsace chamaejasme	0,91	100
Androsace obtusifolia	0,81	99
Antennaria carpatica	0,82	100
Arabis alpina	0,81	97
Arabis bellidifolia s.lat.	0,85	100
Arctostaphylos alpinus	0,84	99
Arenaria ciliata s.str.	0,81	100
Aster alpinus	0,79	99
Avenella flexuosa	0,77	100
Avenula versicolor	0,78	100
Betonica alopecuros	0,88	100
Calamagrostis villosa	0,86	100
Campanula barbata	0,80	100
Carex atrata agg.	0,77	98
Carex curvula ssp. curvula	0,80	100
Carex ericetorum	0,76	90
Carex ferruginea	0,82	100
Carex firma	0,80	93
Carex mucronata	0,82	100
Carex nigra	0,90	100
Carex rupestris	0,79	100
Cerastium arvense	0,81	100
Cerastium uniflorum	0,90	100
Coeloglossum viride	0,84	98
Crepis jacquinii s.lat.	0,83	100
Daphne striata	0,87	100
Dianthus sylvestris	0,86	100
Draba aizoides agg.	0,74	92
Empetrum nigrum agg.	0,84	100
Euphrasia officinalis	0,76	89
Festuca halleri agg.	0,76	100
Festuca pumila	0,86	97
Gentiana acaulis	0,87	100
Gentiana orbicularis	0,85	100
Gentiana punctata	0,83	100
Gentianella anisodonta	0,95	100
Gentianella aspera	0,88	100
Gentianella campestris	0,80	100
Geranium sylvaticum	0,77	97
Geum montanum	0,81	89
Hedysarum hedysaroides	0,76	94
Helianthemum alpestre	0,69	83
Hieracium alpinum	0,83	100
Hieracium bifidum/murorum	0,82	94
Hieracium glanduliferum	0,85	100
Hieracium lactucella	0,89	100
Hieracium pilosum/villosum	0,77	100
Homogyne discolor	0,88	100
Huperzia selago	0,84	100
Hypochaeris uniflora	0,96	100
Juncus jacquinii	0,83	100
Juncus trifidus	0,81	100
Juniperus communis	0,77	100
Kobresia myosuroides	0,77	100
Laserpitium halleri	0,95	100
Leontodon montanus	0,89	100
Leontopodium alpinum	0,85	99
Leucanthemopsis alpina	0,77	100
Ligusticum mutellinoides	0,83	100
Loiseleuria procumbens	0,80	100
Lonicera caerulea	0,90	100
Luzula alpinopilosa	0,96	100
Luzula lutea	0,79	100
Luzula spicata	0,79	98
Luzula sylvatica	0,85	100
Melampyrum sylvaticum	0,93	100
Minuartia sedoides	0,79	98
Minuartia verna agg.	0,62	63
Nigritella nigra agg.	0,82	93
Oreochloa disticha	0,80	100
Oxytropis campestris	0,87	100
Oxytropis montana agg.	0,77	98
Pedicularis aspleniifolia	0,95	100
Pedicularis rostratocapitata	0,77	100
Pedicularis tuberosa	0,90	100
Pedicularis verticillata	0,85	100
Phyteuma betonicifolium	0,86	100
Phyteuma globulariifolium	0,90	100
Phyteuma hemisphaericum	0,73	100
Phyteuma sieberi	0,90	100
Pinus mugo agg.	0,87	100
Plantago atrata	0,90	100
Poa minor	0,84	88
Potentilla crantzii	0,73	78
Potentilla grandiflora	0,95	100
Primula auricula	0,85	100
Primula integrifolia	0,89	100
Primula minima	0,82	100
Pritzelago alpina	0,83	99
Pseudorchis albida	0,76	96
Pulsatilla alpina s.lat.	0,83	100
Pulsatilla vernalis	0,80	100
Ranunculus alpestris	0,79	100
Ranunculus hybridus	0,88	100
Rhinanthus glacialis	0,79	100
Rhododendron ferrugineum	0,80	100
Rhododendron hirsutum	0,84	100
Rumex scutatus	0,99	100
Sagina saginoides	0,86	89
Salix alpina	0,90	100
Salix herbacea	0,81	100
Saussurea alpina	0,86	100
Saxifraga androsacea	0,81	92
Saxifraga bryoides	0,91	100
Saxifraga caesia	0,84	100
Saxifraga moschata	0,83	100
Saxifraga oppositifolia	0,82	100
Sedum alpestre	0,86	100
Sempervivum montanum	0,80	100
Senecio abrotanifolius	0,84	100
Senecio carniolicus	0,83	100
Senecio doronicum	0,87	100
Sesleria ovata	0,94	100
Sesleria sphaerocephala	0,90	100
Sibbaldia procumbens	0,83	100
Silene acaulis s.lat.	0,72	70
Silene rupestris	0,88	100
Soldanella pusilla	0,84	100
Trifolium alpinum	0,88	100
Trifolium thalii	0,88	97
Vaccinium myrtillus	0,77	96
Vaccinium uliginosum agg.	0,78	99
Vaccinium vitis-idaea	0,77	98
Valeriana celtica	0,96	100
Valeriana montana	0,85	97
Valeriana saxatilis	0,82	100
Veratrum album	0,86	100
Veronica bellidioides	0,81	100
Veronica chamaedrys	0,83	100
Veronica fruticans	0,97	100
Viola biflora	0,77	96
Viola calcarata	0,90	100
