# Supplementary material for: Extinction debts and colonization credits of non-forest plants in the European Alps
Source: Nat Commun. 2019 Sep 20;10:4293. doi: 10.1038/s41467-019-12343-x (PMC6754411; doi:10.1038/s41467-019-12343-x)
Supplement: Supplementary file 7 — Source Data [file 41467_2019_12343_MOESM7_ESM.xlsx]

## Sheet: Fig1
Species	Extinction debt	Colonization credit
Achillea atrata	0.14	0
Achillea clavennae	0.3	0
Acinos alpinus	0	0.53
Androsace chamaejasme	0.39	0.04
Androsace obtusifolia	0.08	0
Antennaria carpatica	0.04	0
Arabis alpina	0.16	0
Arabis bellidifolia s. lat.	0.14	0
Arctostaphylos alpinus	0.01	0
Arenaria ciliata s. str.	0.06	0
Aster alpinus	0	0.4
Avenella flexuosa	0	0.39
Avenula versicolor	0.14	0
Betonica alopecuros	0.1	0.29
Calamagrostis villosa	0	0.48
Campanula barbata	0	0.48
Carex atrata agg.	0.09	0
Carex curvula ssp. curvula	0.31	0
Carex ericetorum	0	0
Carex ferruginea	0	0.65
Carex firma	0.46	0
Carex mucronata	0.03	0
Carex nigra	0.06	0.72
Carex rupestris	0.05	0
Cerastium arvense	0	0.8
Cerastium uniflorum	0.25	0
Coeloglossum viride	0.16	0
Crepis jacquinii s. lat.	0.05	0
Daphne striata	0.12	0
Dianthus sylvestris	0	0.88
Draba aizoides agg.	0.2	0
Empetrum nigrum agg.	0	0
Euphrasia officinalis	0	0.34
Festuca halleri agg.	0.19	0
Festuca pumila	0.5	0
Gentiana acaulis	0	0.2
Gentiana orbicularis	0.21	0
Gentiana punctata	0.07	0
Gentianella anisodonta	0	0.75
Gentianella aspera	0.15	0
Gentianella campestris	0	0.54
Geranium sylvaticum	0.31	0.78
Geum montanum	0	0.35
Hedysarum hedysaroides	0.12	0
Helianthemum alpestre	0.24	0
Hieracium alpinum	0	0
Hieracium bifidum/murorum	0	0.62
Hieracium glanduliferum	0.02	0
Hieracium lactucella	0	0.9
Hieracium pilosum/villosum	0	0.66
Homogyne discolor	0	0
Huperzia selago	0.05	0
Hypochaeris uniflora	0.01	0.74
Juncus jacquinii	0.06	0
Juncus trifidus	0.26	0
Juniperus communis	0.18	0
Kobresia myosuroides	0.24	0
Laserpitium halleri	0.17	0.81
Leontodon montanus	0.24	0
Leontopodium alpinum	0.1	0
Leucanthemopsis alpina	0.13	0
Ligusticum mutellinoides	0.12	0
Loiseleuria procumbens	0.1	0
Lonicera caerulea	0	0.56
Luzula alpinopilosa	0.02	0.3
Luzula lutea	0.24	0
Luzula spicata	0.02	0
Luzula sylvatica	0	0.75
Melampyrum sylvaticum	0.21	0.49
Minuartia sedoides	0.14	0
Minuartia verna agg.	0.14	0
Nigritella nigra agg.	0	0
Oreochloa disticha	0.21	0
Oxytropis campestris	0.13	0
Oxytropis montana agg.	0	0
Pedicularis aspleniifolia	0.24	0
Pedicularis rostratocapitata	0.2	0
Pedicularis tuberosa	0	0.74
Pedicularis verticillata	0.1	0.26
Phyteuma betonicifolium	0	0.75
Phyteuma globulariifolium	0.14	0
Phyteuma hemisphaericum	0.28	0
Phyteuma sieberi	0.15	0
Pinus mugo agg.	0.22	0
Plantago atrata	0	0.4
Poa minor	0.03	0.22
Potentilla crantzii	0	0.1
Potentilla grandiflora	0	0.67
Primula auricula	0.06	0
Primula integrifolia	0.08	0
Primula minima	0.47	0
Pritzelago alpina	0.24	0
Pseudorchis albida	0	0.85
Pulsatilla alpina s. lat.	0	0.73
Pulsatilla vernalis	0	0
Ranunculus alpestris	0.28	0
Ranunculus hybridus	0	0.26
Rhinanthus glacialis	0	0.77
Rhododendron ferrugineum	0.14	0
Rhododendron hirsutum	0	0
Rumex scutatus	0	0.89
Sagina saginoides	0.02	0
Salix alpina	0.01	0
Salix herbacea	0.13	0
Saussurea alpina	0.04	0
Saxifraga androsacea	0	0
Saxifraga bryoides	0.27	0
Saxifraga caesia	0.17	0
Saxifraga moschata	0.13	0
Saxifraga oppositifolia	0.37	0
Sedum alpestre	0.1	0
Sempervivum montanum	0.06	0
Senecio abrotanifolius	0.17	0
Senecio carniolicus	0.22	0
Senecio doronicum	0	0.46
Sesleria ovata	0.15	0
Sesleria sphaerocephala	0.21	0
Sibbaldia procumbens	0	0
Silene acaulis s. lat.	0.33	0
Silene rupestris	0	0.71
Soldanella pusilla	0.22	0
Trifolium alpinum	0	0.78
Trifolium thalii	0.08	0.61
Vaccinium myrtillus	0.25	0.24
Vaccinium uliginosum agg.	0	0.29
Vaccinium vitis-idaea	0	0.18
Valeriana celtica	0	0.56
Valeriana montana	0	0.67
Valeriana saxatilis	0.01	0
Veratrum album	0	0.66
Veronica bellidioides	0.04	0
Veronica chamaedrys	0.27	0.56
Veronica fruticans	0	0.71
Viola biflora	0	0.17
Viola calcarata	0.1	0

## Sheet: Fig2
Species	Extinction debt [m a.s.l.]	Observed extinction events [m a.s.l.]	Historical optimum [m a.s.l.]	Observed colonization events [m a.s.l.]	Colonization credit [m a.s.l.]
Achillea atrata	1975	1970	1990	2263	2226
Achillea clavennae	2156	2052	2118	2155	2239
Acinos alpinus	1962	1894	1863	1913	2075
Androsace chamaejasme	2146	2152	2151	2272	2530
Androsace obtusifolia	2365	2410	2442	2608	2622
Antennaria carpatica	2526	2471	2523	2656	2610
Arabis alpina	2037	1917	2141	1569	2225
Arabis bellidifolia s. lat.	2554	2178	2255	2235	2205
Arctostaphylos alpinus	1996	2143	2129	2140	2201
Arenaria ciliata s. str.	2496	2451	2544	2590	2567
Aster alpinus	2205	2240	2339	2461	2454
Avenella flexuosa	1929	1935	2113	2148	2300
Avenula versicolor	2127	2078	2277	2436	2441
Betonica alopecuros	1584	1851	1853	1772	2030
Calamagrostis villosa	NA	1936	1980	2099	2137
Campanula barbata	1974	1895	2134	2348	2397
Carex atrata agg.	2274	2215	2330	2541	2532
Carex curvula ssp. curvula	2322	2284	2449	2537	2536
Carex ericetorum	2303	2282	2397	2425	2481
Carex ferruginea	1745	2255	1795	1824	1947
Carex firma	2146	2150	2184	2260	2460
Carex mucronata	1767	2106	2075	2246	2128
Carex nigra	1847	2248	2129	2068	2236
Carex rupestris	2441	2536	2534	2634	2628
Cerastium arvense	1778	1724	1978	2140	2090
Cerastium uniflorum	2446	2386	2486	2588	2555
Coeloglossum viride	2234	2096	2230	2352	2462
Crepis jacquinii s. lat.	2275	2149	2192	2274	2306
Daphne striata	2065	2045	2195	2262	2348
Dianthus sylvestris	NA	2097	2121	2242	2127
Draba aizoides agg.	2454	2459	2496	2634	2616
Empetrum nigrum agg.	2228	2037	2166	2242	2321
Euphrasia officinalis	1638	1796	1917	1950	1997
Festuca halleri agg.	2190	2240	2293	2524	2550
Festuca pumila	2257	2334	2381	2536	2580
Gentiana acaulis	2017	2011	2244	2347	2300
Gentiana orbicularis	2590	2570	2580	2635	2862
Gentiana punctata	2250	2139	2254	2510	2440
Gentianella anisodonta	NA	1702	2007	2259	2086
Gentianella aspera	2149	2126	2140	2162	2192
Gentianella campestris	2206	2149	2228	2205	2313
Geranium sylvaticum	1823	1917	1885	1899	2053
Geum montanum	1977	2013	2245	2412	2445
Hedysarum hedysaroides	2149	2146	2251	2340	2470
Helianthemum alpestre	2122	2101	2230	2298	2457
Hieracium alpinum	2380	2088	2239	2478	2470
Hieracium bifidum/murorum	1331	2070	1940	1993	2056
Hieracium glanduliferum	2459	2378	2501	2668	2610
Hieracium lactucella	2060	1888	2057	2088	2239
Hieracium pilosum/villosum	1850	1725	2091	2008	2183
Homogyne discolor	2013	1972	2043	2207	2100
Huperzia selago	2075	2122	2124	2289	2177
Hypochaeris uniflora	1918	1993	2166	2255	2329
Juncus jacquinii	2420	2468	2510	2553	2629
Juncus trifidus	2236	2340	2338	2294	2564
Juniperus communis	1946	1971	2079	2202	2213
Kobresia myosuroides	2451	2367	2511	2510	2595
Laserpitium halleri	2006	2184	2069	2086	2238
Leontodon montanus	2541	2455	2464	NA	2532
Leontopodium alpinum	2386	2459	2530	2520	2457
Leucanthemopsis alpina	2303	2240	2371	2506	2534
Ligusticum mutellinoides	2461	2381	2526	2561	2609
Loiseleuria procumbens	2177	2084	2240	2462	2433
Lonicera caerulea	NA	2043	1950	1872	2120
Luzula alpinopilosa	2192	2057	2237	2338	2404
Luzula lutea	2304	2252	2403	2532	2531
Luzula spicata	2379	2282	2439	2576	2580
Luzula sylvatica	1726	1878	1930	1933	2114
Melampyrum sylvaticum	1910	1906	1981	2129	2140
Minuartia sedoides	2420	2335	2524	2569	2544
Minuartia verna agg.	2339	2254	2450	2560	2552
Nigritella nigra agg.	2133	2102	2190	2422	2388
Oreochloa disticha	2436	2399	2442	2513	2626
Oxytropis campestris	2329	2432	2542	2565	2466
Oxytropis montana agg.	2287	2097	2220	2189	2209
Pedicularis aspleniifolia	2615	2572	2600	2610	2912
Pedicularis rostratocapitata	2148	2108	2178	2238	2401
Pedicularis tuberosa	2240	2128	2200	2291	2260
Pedicularis verticillata	2310	2138	2310	2503	2470
Phyteuma betonicifolium	1797	1902	2030	2065	2250
Phyteuma globulariifolium	2600	2570	2571	2635	2819
Phyteuma hemisphaericum	2220	2190	2337	2456	2518
Phyteuma sieberi	2138	2100	2141	2373	2270
Pinus mugo agg.	2148	2038	2038	1820	1840
Plantago atrata	1889	1978	2040	2113	2243
Poa minor	2046	2279	2134	1829	2091
Potentilla crantzii	1857	2173	2257	2085	2247
Potentilla grandiflora	NA	2262	2140	2233	2238
Primula auricula	2146	1999	2080	2116	2236
Primula integrifolia	2314	2251	2346	2477	2502
Primula minima	2286	2210	2411	2530	2560
Pritzelago alpina	2296	2083	2188	1850	2143
Pseudorchis albida	NA	2113	2124	2180	2314
Pulsatilla alpina s. lat.	2061	1917	2113	2249	2307
Pulsatilla vernalis	2284	2137	2365	2460	2508
Ranunculus alpestris	2100	2120	2190	2284	2529
Ranunculus hybridus	2044	1840	2054	2184	2141
Rhinanthus glacialis	800	1701	1999	2125	2136
Rhododendron ferrugineum	1940	2017	2097	2221	2229
Rhododendron hirsutum	1970	1948	1787	1826	1862
Rumex scutatus	1473	1973	1589	1641	1799
Sagina saginoides	2567	2251	2291	2567	2255
Salix alpina	2282	2140	2141	2035	2197
Salix herbacea	2395	2381	2460	2570	2613
Saussurea alpina	2532	2380	2524	2561	2600
Saxifraga androsacea	1917	2096	2118	2567	2265
Saxifraga bryoides	2442	2306	2356	2600	2552
Saxifraga caesia	2131	2097	2184	2258	2236
Saxifraga moschata	2442	2495	2510	2616	2580
Saxifraga oppositifolia	2541	2537	2571	2625	2590
Sedum alpestre	2443	2414	2448	2640	2639
Sempervivum montanum	2331	2246	2359	2587	2500
Senecio abrotanifolius	1998	1939	2040	2009	2143
Senecio carniolicus	2425	2353	2433	2602	2634
Senecio doronicum	2151	1885	2180	2387	2303
Sesleria ovata	2571	2426	2482	NA	NA
Sesleria sphaerocephala	2193	2138	2193	2455	2256
Sibbaldia procumbens	2536	2356	2430	2572	2589
Silene acaulis s. lat.	2273	2288	2373	2521	2506
Silene rupestris	2352	2090	2209	2253	2243
Soldanella pusilla	2443	2111	2304	2476	2553
Trifolium alpinum	2079	2272	2183	2233	2333
Trifolium thalii	2275	2148	2223	2457	2205
Vaccinium myrtillus	1865	1968	2045	2209	2256
Vaccinium uliginosum agg.	1988	1980	2135	2337	2402
Vaccinium vitis-idaea	1982	1959	2122	2236	2334
Valeriana celtica	2426	2063	2265	2237	2532
Valeriana montana	1962	1785	1754	1722	1900
Valeriana saxatilis	1586	2044	2068	2016	2083
Veratrum album	1810	2055	1791	1751	1950
Veronica bellidioides	2299	2131	2336	2480	2473
Veronica chamaedrys	1638	1874	1780	1810	2001
Veronica fruticans	NA	2141	2233	2250	2256
Viola biflora	1636	1956	1924	1940	2019
Viola calcarata	2201	2153	2359	2392	2498

## Sheet: Fig3
Species	Extinction debt	Colonization credit	Dispersal capability	Persistence capability	Historical optimum [m a.s.l.]	Temperature indicator
Achillea atrata	0.14	0	0.38	-0.38	1990	1
Achillea clavennae	0.3	0	-0.16	-0.42	2118	1.5
Acinos alpinus	0	0.53	-1.07	1.25	1863	2
Androsace chamaejasme	0.39	0.04	-0.6	1.31	2151	1.5
Androsace obtusifolia	0.08	0	-0.61	0.8	2442	1.5
Antennaria carpatica	0.04	0	1.8	1.22	2523	1.5
Arabis alpina	0.16	0	-0.79	0.09	2141	2
Arabis bellidifolia s. lat.	0.14	0	-0.88	0.8	2255	1.5
Arctostaphylos alpinus	0.01	0	-2.78	-2.57	2129	1.5
Arenaria ciliata s. str.	0.06	0	0.19	1.27	2544	1
Aster alpinus	0	0.4	-0.13	1.19	2339	2
Avenella flexuosa	0	0.39	-0.4	-0.34	2113	3
Avenula versicolor	0.14	0	-0.5	0.8	2277	1.5
Betonica alopecuros	0.1	0.29	-1.1	-0.54	1853	2.5
Calamagrostis villosa	0	0.48	1.12	-2.26	1980	2
Campanula barbata	0	0.48	2.18	1.23	2134	2
Carex atrata agg.	0.09	0	0	1.31	2330	1.5
Carex curvula ssp. curvula	0.31	0	-0.64	-2.26	2449	1
Carex ericetorum	0	0	-1.2	1.31	2397	3
Carex ferruginea	0	0.65	-0.4	-2.26	1795	2
Carex firma	0.46	0	-0.26	-0.92	2184	1.5
Carex mucronata	0.03	0	-0.34	-0.92	2075	2.5
Carex nigra	0.06	0.72	-0.58	-0.92	2129	2.5
Carex rupestris	0.05	0	-0.48	-0.92	2534	1.5
Cerastium arvense	0	0.8	0.48	-0.12	1978	NA
Cerastium uniflorum	0.25	0	0.71	-0.25	2486	1
Coeloglossum viride	0.16	0	6.62	1.31	2230	2
Crepis jacquinii s. lat.	0.05	0	0.06	0.8	2192	1.5
Daphne striata	0.12	0	-2.8	-0.28	2195	1.5
Dianthus sylvestris	0	0.88	-1.62	1.18	2121	3
Draba aizoides agg.	0.2	0	0.03	0.43	2496	NA
Empetrum nigrum agg.	0	0	-2.99	-0.83	2166	NA
Euphrasia officinalis	0	0.34	0.96	1.31	1917	2.5
Festuca halleri agg.	0.19	0	0.48	-2.26	2293	1.5
Festuca pumila	0.5	0	0.12	-0.92	2381	1
Gentiana acaulis	0	0.2	-0.17	0.85	2244	1.5
Gentiana orbicularis	0.21	0	0.64	0.8	2580	1
Gentiana punctata	0.07	0	-1.46	-0.33	2254	1.5
Gentianella anisodonta	0	0.75	0	0.12	2007	1.5
Gentianella aspera	0.15	0	0.49	0.11	2140	2.5
Gentianella campestris	0	0.54	0.4	1.31	2228	2
Geranium sylvaticum	0.31	0.78	-2.01	-0.16	1885	2.5
Geum montanum	0	0.35	-0.36	-0.12	2245	1.5
Hedysarum hedysaroides	0.12	0	-2.19	-0.25	2251	1.5
Helianthemum alpestre	0.24	0	-1.11	-1.49	2230	1.5
Hieracium alpinum	0	0	0.13	0.8	2239	1.5
Hieracium bifidum/murorum	0	0.62	0.54	1.27	1940	2.5
Hieracium glanduliferum	0.02	0	0.74	0.8	2501	1
Hieracium lactucella	0	0.9	1.54	-0.25	2057	3
Hieracium pilosum/villosum	0	0.66	0.06	0.83	2091	2
Homogyne discolor	0	0	0.43	-0.25	2043	1.5
Huperzia selago	0.05	0	NA	0.8	2124	2
Hypochaeris uniflora	0.01	0.74	-0.48	1.31	2166	2
Juncus jacquinii	0.06	0	3.05	-0.54	2510	1.5
Juncus trifidus	0.26	0	1.08	-0.92	2338	1.5
Juniperus communis	0.18	0	-4.38	NA	2079	NA
Kobresia myosuroides	0.24	0	-0.84	-2.26	2511	1.5
Laserpitium halleri	0.17	0.81	-1.84	-0.21	2069	2
Leontodon montanus	0.24	0	0.26	1.28	2464	1
Leontopodium alpinum	0.1	0	1.59	-0.16	2530	1.5
Leucanthemopsis alpina	0.13	0	0.31	-0.09	2371	1
Ligusticum mutellinoides	0.12	0	-0.66	1.27	2526	1
Loiseleuria procumbens	0.1	0	3.72	-1.16	2240	1.5
Lonicera caerulea	0	0.56	-2.93	-1.07	1950	2
Luzula alpinopilosa	0.02	0.3	0.34	-0.92	2237	1
Luzula lutea	0.24	0	1.13	0.8	2403	1.5
Luzula spicata	0.02	0	-0.08	1.31	2439	1.5
Luzula sylvatica	0	0.75	-1.32	-2.26	1930	3
Melampyrum sylvaticum	0.21	0.49	-2.1	1.31	1981	2.5
Minuartia sedoides	0.14	0	0.23	0.44	2524	1
Minuartia verna agg.	0.14	0	1.48	0.73	2450	2.5
Nigritella nigra agg.	0	0	0	1.31	2190	1.5
Oreochloa disticha	0.21	0	-0.17	1.31	2442	1
Oxytropis campestris	0.13	0	-1.75	-0.23	2542	1.5
Oxytropis montana agg.	0	0	-2.78	-0.21	2220	1.5
Pedicularis aspleniifolia	0.24	0	-0.41	0.77	2600	1
Pedicularis rostratocapitata	0.2	0	-0.91	0.79	2178	1.5
Pedicularis tuberosa	0	0.74	-0.39	0.83	2200	1.5
Pedicularis verticillata	0.1	0.26	-0.72	0.84	2310	1.5
Phyteuma betonicifolium	0	0.75	2.28	-0.11	2030	2
Phyteuma globulariifolium	0.14	0	2.1	0.81	2571	1
Phyteuma hemisphaericum	0.28	0	1.45	0.71	2337	1.5
Phyteuma sieberi	0.15	0	2.01	0.82	2141	1.5
Pinus mugo agg.	0.22	0	-2.1	-3.88	2038	2
Plantago atrata	0	0.4	-2.49	0.81	2040	1.5
Poa minor	0.03	0.22	0.12	-0.92	2134	1
Potentilla crantzii	0	0.1	-0.4	-0.16	2257	1.5
Potentilla grandiflora	0	0.67	-0.25	-0.21	2140	1.5
Primula auricula	0.06	0	0.29	0.8	2080	1.5
Primula integrifolia	0.08	0	0	-0.92	2346	1.5
Primula minima	0.47	0	1.26	0.85	2411	1.5
Pritzelago alpina	0.24	0	-0.85	0.8	2188	1
Pseudorchis albida	0	0.85	0.01	1.31	2124	2
Pulsatilla alpina s. lat.	0	0.73	-1.15	1.24	2113	2
Pulsatilla vernalis	0	0	-0.31	1.23	2365	2
Ranunculus alpestris	0.28	0	0.34	-0.92	2190	1.5
Ranunculus hybridus	0	0.26	-1.93	0.8	2054	1.5
Rhinanthus glacialis	0	0.77	-2.25	1.31	1999	2.5
Rhododendron ferrugineum	0.14	0	2.3	-2.07	2097	2
Rhododendron hirsutum	0	0	2.74	-1.95	1787	2
Rumex scutatus	0	0.89	-1.69	-0.37	1589	2.5
Sagina saginoides	0.02	0	1.55	0.69	2291	1.5
Salix alpina	0.01	0	1.06	-0.54	2141	2
Salix herbacea	0.13	0	1.23	-0.78	2460	1
Saussurea alpina	0.04	0	-0.2	0.84	2524	1.5
Saxifraga androsacea	0	0	2.38	0.8	2118	1
Saxifraga bryoides	0.27	0	2.94	0.72	2356	1
Saxifraga caesia	0.17	0	2.83	0.8	2184	1.5
Saxifraga moschata	0.13	0	2.4	0.79	2510	1
Saxifraga oppositifolia	0.37	0	1.33	-0.41	2571	1
Sedum alpestre	0.1	0	3.92	0.86	2448	1.5
Sempervivum montanum	0.06	0	3.53	0.83	2359	1.5
Senecio abrotanifolius	0.17	0	0.57	0.81	2040	2
Senecio carniolicus	0.22	0	0.09	0.82	2433	1
Senecio doronicum	0	0.46	0.64	0.78	2180	1.5
Sesleria ovata	0.15	0	1	-0.92	2482	1
Sesleria sphaerocephala	0.21	0	0	-0.92	2193	1.5
Sibbaldia procumbens	0	0	-2.46	0.71	2430	1
Silene acaulis s. lat.	0.33	0	0.1	-3.57	2373	1
Silene rupestris	0	0.71	0.17	0.82	2209	2.5
Soldanella pusilla	0.22	0	1.64	0.8	2304	1.5
Trifolium alpinum	0	0.78	-1.42	0.62	2183	1.5
Trifolium thalii	0.08	0.61	-1.44	-0.21	2223	1.5
Vaccinium myrtillus	0.25	0.24	-2.4	-1.49	2045	2.5
Vaccinium uliginosum agg.	0	0.29	-2.99	-1.71	2135	NA
Vaccinium vitis-idaea	0	0.18	-2.17	-0.45	2122	2.5
Valeriana celtica	0	0.56	-0.02	0.8	2265	1
Valeriana montana	0	0.67	-0.21	-0.37	1754	2
Valeriana saxatilis	0.01	0	0.43	0.85	2068	2.5
Veratrum album	0	0.66	-2.54	-2.26	1791	2.5
Veronica bellidioides	0.04	0	1.39	0.84	2336	1
Veronica chamaedrys	0.27	0.56	0.5	0.1	1780	3
Veronica fruticans	0	0.71	0.99	0.79	2233	1.5
Viola biflora	0	0.17	-0.49	-0.33	1924	2
Viola calcarata	0.1	0	0.25	-1.32	2359	1.5

## Sheet: Legend
Source Data Ecological disequilibria, elevational distribution and species-specific properties of 135 vascular Alpine species. The three sheets correspond to Figures 1-3. Values of disequilibria are relative to expected extinction and colonization events, respectively (see Methods). Elevational distributions were calculated for each species as median elevation of all plots where a species was obs…
References 1 Fischer, M. A., Oswald, K. & Adler, W. Exkursionsflora für Österreich, Liechtenstein und Südtirol. 3 edn, (Biologiezentrum der oberösterreichischen Landesmuseen, 2008). 2 Lauber, K., Wagner, G. & Gygax, A. Flora Helvetica. 5 edn, (Haupt Verlag, 2012).
